# Supplementary material for: Hemoglobin Concentration and Post-Operative Delirium in Elderly Patients Undergoing Femoral Neck Fracture Surgery
Source: Front Med (Lausanne). 2022 Jan 5;8:780196. doi: 10.3389/fmed.2021.780196 (PMC8766508; doi:10.3389/fmed.2021.780196)
Supplement: Supplementary file 1 [file Table_1.XLS]

## Sheet: 2021-08-02-POA and POD删除Hb缺失后
谵妄否0是1	发病	术前Hb	围术期输血	术后Hb	Hb差值	手术方式2	手术方式	麻醉方式	手术时间（min）	麻醉时间	术中失血量	贫血10.0	贫血7.0	性别（男1女0）	就诊年龄	BMI	吸烟史	饮酒史	住院天数	总费用	CCI	中风史	高血压	冠心病	心肌梗死病史	术前房颤	COPD慢性阻塞性肺病或哮喘	糖尿病	帕金森	术前白蛋白	ASA分级	苯二氮卓类	阿片类药物	咪达唑仑0无，1有	术后低白蛋白	术后ICU	ICU天数	术后电解质紊乱	术后心律失常	术后低氧血症	术后2天12	术后1天VAS评分	术后2天	术后3天	住院天数_1	总费用_1
0	0	101	3	67	34	2	3	1	110	130	200	1	1	1	79	24.2	0	0	7	9659.45	0	0	0	0	0	0	0	0	0	0	3	1	0	0	0	0	0	0	0	0	1	2	1	1	7	9659.45
0	0	71	3.5	73	2	2	3	2	130	135	200	1	0	0	77	16.6	0	0	16	9749.86	0	1	0	0	0	0	0	0	0	0	3	0	1	1	1	0	0	0	0	0	1	2	1	1	16	9749.86
0	0	89	3	84	5	2	3	2	70	135	200	1	0	0	72	22.5	0	0	12	49653.4	0	0	0	0	0	0	0	0	0	1	3	0	1	0	1	0	0	0	0	0	1	2	1	1	12	49653.4
0	0	93	2	87	6	2	3	1	120	140	200	1	0	0	65	31.3	0	0	6	135845	0	0	1	1	0	0	0	0	0	0	3	0	0	0	0	0	0	0	0	0	1	2	1	1	6	135845
0	0	106	0	89	17	2	3	2	120	150	200	1	0	0	75	27	0	0	8	42232.4	1	0	1	0	0	0	0	1	0	0	3	0	1	0	1	0	0	0	0	0	1	2	1	1	8	42232.4
0	0	98	4	93	5	2	3	1	145	165	200	1	0	1	92	22.9	1	0	10	43901.4	0	0	1	0	0	0	0	0	0	1	4	0	0	0	0	0	0	0	0	0	1	2	1	1	10	43901.4
0	0	99	4	93	6	2	3	1	70	145	200	1	0	0	81	22.9	0	0	21	60729.2	1	0	0	0	0	0	0	1	0	1	3	0	0	1	1	0	0	1	0	0	1	2	1	1	21	60729.2
0	0	106	4	93	13	2	3	2	100	135	200	1	0	0	70	24.2	0	0	15	55281.2	1	0	0	1	0	0	0	1	0	0	3	0	1	1	1	0	0	0	0	0	1	2	1	1	15	55281.2
0	0	117	2	95	22	2	3	2	130	180	200	1	0	1	76	26.4	1	1	7	43584	1	0	1	0	0	0	1	0	0	1	3	0	1	1	1	0	0	0	0	0	1	2	1	1	7	43584
0	0	86	0	96	10	2	3	1	70	120	100	1	0	0	87	16.9	0	0	10	14111.2	1	0	1	1	0	0	0	1	0	0	3	0	1	0	1	1	1	0	0	0	1	2	1	1	10	14111.2
0	0	79	2	105	26	2	3	2	90	135	150	0	0	0	80	24.2	0	0	8	18697.4	1	0	1	1	0	0	1	0	0	1	4	0	0	0	1	0	0	0	0	0	1	2	1	1	8	18697.4
0	0	111	3	110	1	2	3	2	120	195	100	0	0	1	65	24.2	1	1	9	42822.8	0	1	0	0	0	0	0	0	0	0	4	0	1	1	0	0	0	0	0	0	1	2	1	1	9	42822.8
0	0	93	0	82	11	1	1	1	65	90	100	1	0	0	82	21.8	0	0	10	50107.5	1	0	1	0	0	0	0	1	0	0	3	0	0	0	0	0	0	0	0	0	1	2	1	1	10	50107.5
0	0	113	3	96	17	2	3	1	105	130	300	1	0	0	72	30	0	0	5	33227.2	0	0	1	0	0	0	0	0	0	0	3	0	1	0	0	0	0	0	0	0	2	2	2	1	5	33227.2
0	0	116	2	106	10	2	3	2	80	150	200	0	0	0	74	14.9	0	0	13	53677.2	1	0	1	0	0	0	0	1	0	0	3	0	1	1	0	0	0	0	0	0	2	2	2	1	13	53677.2
0	0	79	2	115	36	2	3	1	55	100	100	0	0	1	73	21.3	0	0	7	39488	0	0	0	0	0	0	0	0	0	0	3	0	1	0	1	1	1	0	0	0	2	2	2	1	7	39488
0	0	97	6	77	20	2	3	1	110	170	300	1	0	0	89	22.9	0	0	9	44865.1	0	0	1	0	0	0	0	0	0	0	3	0	1	0	1	0	0	0	0	0	1	2	1	1	9	44865.1
0	0	111	6	82	29	2	3	2	90	130	350	1	0	0	86	26.4	0	0	17	63743.5	0	0	0	1	0	0	0	0	0	0	2	0	1	0	0	0	0	0	0	0	1	2	1	1	17	63743.5
0	0	105	3	92	13	2	3	1	60	95	200	1	0	0	78	22	0	0	5	47091.9	1	0	1	0	0	0	0	1	0	0	3	0	0	0	0	0	0	0	0	0	1	2	1	1	5	47091.9
0	0	118	5	96	22	2	3	2	165	195	300	1	0	1	71	25.5	0	0	13	45057.1	0	0	1	0	0	0	0	0	0	0	2	0	1	0	1	1	1	0	0	0	1	2	1	1	13	45057.1
0	0	86	2	111	25	2	3	1	80	110	200	0	0	1	85	23.4	0	0	9	46747.5	1	0	0	0	0	0	1	0	0	1	3	0	0	0	1	0	0	0	0	0	1	2	1	1	9	46747.5
0	0	112	0	77	35	2	2	2	95	145	300	1	0	0	81	26.3	0	0	16	47262.4	0	0	1	1	0	0	0	0	0	0	3	0	1	1	1	0	0	0	0	0	1	2	1	1	16	47262.4
0	0	105	5	86	19	2	2	2	120	155	200	1	0	1	80	19.6	0	0	20	46420.3	0	0	1	0	0	0	0	0	0	1	3	0	1	0	1	1	1	0	0	0	1	2	1	1	20	46420.3
0	0	101	3	90	11	2	2	2	95	120	200	1	0	1	85	18.7	0	0	7	31667.7	0	0	0	0	0	0	0	0	0	0	3	0	1	1	1	0	0	0	0	0	1	2	1	1	7	31667.7
0	0	99	3	92	7	2	2	2	100	135	200	1	0	0	82	26.7	0	0	15	52662.9	2	0	0	0	0	0	0	1	0	1	3	0	1	0	1	1	1	0	0	0	1	2	1	1	15	52662.9
0	0	112	2	93	19	2	2	2	95	130	200	1	0	0	75	19.5	0	0	14	36677.6	0	0	0	0	0	0	0	0	0	0	3	0	1	0	1	1	1	0	0	0	1	2	1	1	14	36677.6
0	0	110	2	94	16	2	2	2	95	125	200	1	0	1	81	22.9	0	0	3	8745.33	0	0	1	1	0	0	0	0	0	0	3	0	1	1	1	1	2	0	0	0	1	2	1	1	5	8745.33
0	0	134	2	94	40	2	2	2	125	155	200	1	0	0	81	23.4	0	0	14	42262	0	0	1	0	0	0	0	0	0	0	3	0	1	1	1	1	1	0	0	0	1	2	1	1	14	42262
0	0	111	2	96	15	2	2	2	100	130	200	1	0	0	81	20.3	0	0	16	73693.8	0	0	0	0	0	0	0	0	0	0	3	0	1	1	1	0	0	0	0	0	1	2	1	1	16	73693.8
0	0	111	4	98	13	2	2	2	125	165	200	1	0	0	75	22.4	0	0	6	50526.9	1	0	1	0	0	0	0	1	0	0	3	0	1	0	1	0	0	0	0	0	1	2	1	1	6	50526.9
0	0	112	3	99	13	2	2	2	120	150	200	1	0	0	89	21.5	0	0	11	46133.2	0	0	0	1	0	0	0	0	0	1	3	0	1	0	1	1	1	0	0	0	1	2	1	1	11	46133.2
0	0	112	3	99	13	2	2	2	100	140	200	1	0	0	82	21.5	0	0	12	45505.6	0	0	1	0	0	1	0	0	0	0	3	0	1	0	0	1	1	0	0	0	1	2	1	1	12	45505.6
0	0	108	0	100	8	2	2	2	130	170	200	0	0	0	93	22.3	1	1	10	51036.2	0	0	0	0	0	0	0	0	0	0	3	0	1	1	1	0	0	0	0	0	1	2	1	1	10	51036.2
0	0	113	2	102	11	2	2	2	135	165	200	0	0	0	81	17.9	0	0	21	71330.2	0	1	0	1	0	0	0	0	0	0	4	0	1	0	1	1	1	1	0	0	1	2	1	1	21	71330.2
0	0	142	2	111	31	2	2	2	115	180	200	0	0	1	82	19	0	0	7	35271.8	0	0	0	0	0	0	0	0	0	0	3	0	1	1	0	0	0	0	0	0	1	2	1	1	7	35271.8
0	0	134	4	112	22	2	2	2	110	165	200	0	0	0	78	22.9	0	0	11	50078	0	0	1	0	0	0	0	0	0	0	3	0	1	0	1	0	0	0	0	0	1	2	1	1	11	50078
0	0	140	2	116	24	2	2	2	125	155	200	0	0	0	70	22.9	0	0	14	44029.6	0	0	0	0	0	0	0	0	0	0	3	0	1	0	1	0	0	0	0	0	1	2	1	1	14	44029.6
0	0	141	0	118	23	2	2	2	80	100	200	0	0	0	93	30.3	0	0	17	11005.4	1	0	1	0	0	0	0	1	0	0	3	0	1	0	1	1	1	0	0	0	1	2	1	1	17	11005.4
0	0	136	2	120	16	2	2	2	115	175	200	0	0	0	80	26	0	0	19	55060.4	1	1	1	0	0	1	0	1	0	0	3	0	1	0	1	1	1	0	0	0	1	2	1	1	19	55060.4
0	0	147	2	122	25	2	2	2	100	130	200	0	0	1	88	24.2	1	1	9	5351.63	0	0	0	0	0	0	0	0	0	0	3	0	1	0	1	1	1	0	0	0	1	2	1	1	9	5351.63
0	0	145	10	128	17	2	2	2	140	180	500	0	0	0	83	24.2	0	0	18	44944	0	0	0	0	0	0	0	0	0	0	3	0	1	0	1	1	1	0	0	0	1	2	1	1	18	44944
0	0	153	3	136	17	2	2	2	100	140	200	0	0	1	77	31.7	0	0	11	46861	1	0	1	0	0	0	0	1	0	0	3	0	1	0	0	1	1	0	0	0	1	2	1	1	11	46861
0	0	152	3	155	3	2	2	2	110	160	200	0	0	1	73	27.1	0	0	11	35915.1	0	0	0	0	0	1	0	0	0	0	3	0	1	0	0	0	0	0	0	0	1	2	1	1	11	35915.1
0	0	126	3	63	63	1	1	2	65	85	600	1	1	0	77	18.7	0	0	7	3213.6	1	0	0	0	0	0	1	0	0	0	3	0	0	1	0	0	0	0	0	0	1	2	1	1	7	3213.6
0	0	86	4	67	19	1	1	2	105	145	200	1	1	1	66	22.9	0	0	18	63361.6	1	0	0	1	0	0	1	0	0	0	4	1	1	0	1	0	0	0	0	0	1	2	1	1	18	63361.6
0	0	106	3	73	33	1	1	2	105	125	200	1	0	0	91	19.5	0	0	11	56371.8	0	0	0	0	0	0	0	0	0	0	3	0	1	0	1	0	0	0	0	0	1	2	1	1	11	56371.8
0	0	105	2	79	26	1	1	1	75	90	200	1	0	1	89	18.6	0	0	12	40473.9	0	0	0	0	0	0	0	0	0	1	3	0	0	0	1	0	0	0	0	0	1	2	1	1	12	40473.9
0	0	124	3	79	45	1	1	2	50	75	200	1	0	0	79	26.7	0	0	14	55468.1	0	0	0	0	0	0	0	0	0	1	3	0	1	0	1	0	0	0	0	0	1	2	1	1	14	55468.1
0	0	96	2	82	14	1	1	1	60	100	200	1	0	1	84	22.7	0	0	5	43039.9	0	1	1	0	0	0	0	0	0	0	3	0	0	0	1	0	0	0	0	0	1	2	1	1	5	43039.9
0	0	104	3	82	22	1	1	2	105	130	200	1	0	0	68	23.3	0	0	6	45083.3	0	0	0	0	0	0	0	0	0	1	3	0	1	0	0	0	0	0	0	0	1	2	1	1	6	45083.3
0	0	126	0	85	41	1	1	2	65	75	200	1	0	0	71	18.7	0	0	7	45473.5	1	0	0	0	0	0	1	0	0	0	3	0	1	0	0	0	0	0	0	0	1	2	1	1	7	45473.5
0	0	108	2	88	20	1	1	2	90	140	200	1	0	1	72	23.4	0	0	8	14955.3	0	0	1	0	0	0	0	0	0	0	2	0	1	0	0	1	5	0	0	0	1	2	1	1	8	14955.3
0	0	125	0	89	36	1	1	1	70	100	200	1	0	0	81	22.2	0	0	7	42797.5	0	0	0	0	0	0	0	0	0	0	3	0	0	0	0	0	0	0	0	0	1	2	1	1	7	42797.5
0	0	115	2	89	26	1	1	1	50	80	200	1	0	0	74	19.6	0	0	6	63070.3	0	0	1	0	0	0	0	0	0	0	2	0	0	0	0	0	0	0	0	0	1	2	1	1	6	63070.3
0	0	117	2	92	25	1	1	1	80	125	200	1	0	1	84	24.2	0	0	10	63832.9	1	0	1	0	0	0	0	1	0	0	3	0	0	0	0	0	0	1	0	0	1	2	1	1	10	63832.9
0	0	122	2	94	28	1	1	2	90	110	200	1	0	0	71	26.7	0	0	9	54432.5	0	0	0	0	0	0	0	0	0	0	3	0	1	0	0	0	0	0	0	0	1	2	1	1	9	54432.5
0	0	124	2	94	30	1	1	2	85	115	200	1	0	0	84	22.9	0	0	9	47343.8	0	0	1	0	0	0	0	0	0	1	2	0	1	1	1	0	0	0	0	0	1	2	1	1	9	47343.8
0	0	104	2	94	10	1	1	2	80	110	200	1	0	1	74	13.2	0	0	5	43271.4	0	0	0	0	0	0	0	0	0	0	3	0	1	0	1	0	0	0	0	0	1	2	1	1	5	43271.4
0	0	115	2	95	20	1	1	1	80	120	200	1	0	0	81	22	0	0	10	47714.4	0	0	1	0	0	0	0	0	0	0	3	0	0	0	1	0	0	0	0	0	1	2	1	1	10	47714.4
0	0	110	2	96	14	1	1	2	80	130	300	1	0	0	66	16.6	0	0	9	60991.7	1	0	1	0	0	0	0	0	0	0	3	0	1	0	1	1	1	0	0	0	1	2	1	1	9	60991.7
0	0	119	0	96	23	1	1	1	55	85	200	1	0	0	89	21.5	0	0	8	52267.9	0	0	0	0	0	0	0	0	0	0	3	0	0	0	1	0	0	0	0	0	1	2	1	1	8	52267.9
0	0	107	2	98	9	1	1	1	45	80	200	1	0	0	76	19.5	0	0	15	47691.3	0	0	0	0	0	0	0	0	0	0	2	0	0	0	0	0	0	0	0	0	1	2	1	1	15	47691.3
0	0	128	0	98	30	1	1	2	100	125	200	1	0	0	75	25.4	0	0	9	3972.78	1	0	0	1	0	0	0	1	0	0	3	0	1	1	0	0	0	0	0	0	1	2	1	1	9	3972.78
0	0	104	0	99	5	1	1	2	80	105	200	1	0	0	77	17.8	0	0	8	40691.2	0	0	0	0	0	0	0	0	0	1	3	0	1	0	1	0	0	0	0	0	1	2	1	1	8	40691.2
0	0	107	2	100	7	1	1	1	105	120	200	0	0	1	88	19	0	0	4	42232.6	0	0	0	0	0	0	0	0	0	0	3	0	0	0	0	0	0	0	0	0	1	2	1	1	5	42232.6
0	0	128	0	100	28	1	1	1	60	75	200	0	0	1	65	15.6	0	0	5	51256.7	0	0	0	0	0	0	0	0	0	0	2	0	0	0	0	0	0	0	0	0	1	2	1	1	5	51256.7
0	0	119	2	101	18	1	1	1	50	100	200	0	0	0	72	22.9	0	0	7	64942	1	0	1	0	0	1	1	0	0	0	3	0	0	0	0	0	0	0	0	0	1	2	1	1	7	64942
0	0	120	2	102	18	1	1	1	65	115	200	0	0	0	87	22.9	0	0	12	54643.1	0	0	0	0	0	0	0	0	0	0	3	0	1	0	1	1	1	0	0	0	1	2	1	1	12	54643.1
0	0	124	2	102	22	1	1	2	75	120	200	0	0	0	74	17.8	0	0	7	49093.3	0	0	0	0	0	0	0	0	0	0	3	0	1	0	1	0	0	0	0	0	1	2	1	1	7	49093.3
0	0	121	2	103	18	1	1	1	50	70	200	0	0	0	69	16.9	0	0	6	42107.3	0	1	0	0	0	0	0	0	0	0	3	0	0	0	0	0	0	0	0	0	1	2	1	1	6	42107.3
0	0	120	4	103	17	1	1	2	105	185	200	0	0	0	80	22.9	0	0	7	19969.8	0	0	0	0	0	0	0	0	0	0	3	0	1	1	0	1	2	0	0	0	1	2	1	1	7	19969.8
0	0	117	7.5	104	13	1	1	1	80	135	300	0	0	1	89	26.1	0	0	11	73083.8	0	0	1	0	0	0	0	0	0	1	4	0	0	0	1	0	0	0	0	0	1	2	1	1	11	73083.8
0	0	118	3	105	13	1	1	1	70	90	200	0	0	0	84	22.9	1	0	8	47292.2	1	0	1	0	0	0	0	1	0	0	3	0	0	0	0	0	0	0	0	0	1	2	1	1	8	47292.2
0	0	125	3	105	20	1	1	2	80	115	200	0	0	0	73	22.9	0	0	6	73889.7	0	0	0	0	0	0	0	0	0	0	3	0	1	1	0	0	0	0	0	0	1	2	1	1	6	73889.7
0	0	135	11	107	28	1	1	2	65	100	350	0	0	0	73	26.3	0	0	7	49265.9	0	0	1	1	0	0	0	0	0	0	3	0	1	0	1	0	0	0	0	0	1	2	1	1	7	49265.9
0	0	131	0	108	23	1	1	2	110	140	200	0	0	0	67	18.9	0	0	8	48099.4	0	0	0	0	0	0	0	0	0	0	2	0	1	0	0	0	0	0	0	0	1	2	1	1	8	48099.4
0	0	123	3	110	13	1	1	1	110	125	200	0	0	0	67	22.5	0	0	9	52063.9	0	0	0	0	0	0	0	0	0	0	3	0	0	0	0	0	0	0	0	0	1	2	1	1	9	52063.9
0	0	107	2	111	4	1	1	2	50	115	200	0	0	0	78	24.7	0	0	7	49753.5	0	0	1	1	0	0	0	0	0	0	3	0	1	1	0	0	0	0	0	0	1	2	1	1	7	49753.5
0	0	117	2	112	5	1	1	1	70	95	200	0	0	0	83	23.1	0	0	6	53783.8	1	0	1	0	0	0	0	1	0	0	3	0	0	1	0	0	0	0	0	0	1	2	1	1	6	53783.8
0	0	129	0	112	17	1	1	1	45	55	200	0	0	0	78	23.4	0	0	9	44676.5	0	0	1	0	0	0	0	0	0	0	2	0	0	0	0	0	0	0	0	0	1	2	1	1	9	44676.5
0	0	137	3	112	25	1	1	1	65	135	200	0	0	1	65	30.8	0	0	7	41587.3	0	0	1	0	0	0	0	0	0	0	2	0	0	0	0	0	0	0	0	0	1	2	1	1	7	41587.3
0	0	136	2	113	23	1	1	1	75	95	200	0	0	0	65	25.7	0	0	6	42773.9	1	0	1	0	0	0	0	1	0	0	3	0	0	0	0	0	0	0	0	0	1	2	1	1	6	42773.9
0	0	106	0	114	8	1	1	1	50	85	100	0	0	1	70	19	1	0	9	10063.4	1	0	0	0	0	0	1	0	0	0	3	0	1	0	0	0	0	0	0	0	1	2	1	1	9	10063.4
0	0	119	2	114	5	1	1	1	65	85	200	0	0	0	70	22.9	0	0	7	50817.6	0	0	0	0	0	0	0	0	0	1	3	0	0	0	1	0	0	0	0	0	1	2	1	1	7	50817.6
0	0	116	2	115	1	1	1	1	70	95	200	0	0	1	86	21.5	0	1	8	59192.7	1	0	0	0	0	0	0	1	0	0	3	0	0	0	0	0	0	0	0	0	1	2	1	1	8	59192.7
0	0	157	2	118	39	1	1	2	100	140	200	0	0	1	71	21.5	0	0	7	42289.9	0	0	0	0	0	0	0	0	0	0	3	0	1	0	0	0	0	0	0	0	1	2	1	1	7	42289.9
0	0	136	6	119	17	1	1	1	110	170	350	0	0	0	77	25.8	0	0	11	45210.7	0	0	0	0	0	0	0	0	0	0	3	0	1	0	0	0	0	0	0	0	1	2	1	1	11	45210.7
0	0	124	3	121	3	1	1	1	50	80	200	0	0	0	75	24.2	0	0	7	45614	0	0	0	0	0	0	0	0	0	0	3	0	0	0	0	0	0	0	0	0	1	2	1	1	7	45614
0	0	143	2	122	21	1	1	1	105	120	200	0	0	1	65	24.1	0	0	8	45570.5	0	0	0	0	0	0	0	0	0	0	2	0	0	0	0	0	0	0	0	0	1	2	1	1	8	45570.5
0	0	122	4	58	64	2	3	1	80	90	800	1	1	1	88	19.5	0	1	6	42593.4	0	0	1	0	0	0	0	0	0	0	3	0	0	0	0	0	0	0	0	0	2	2	2	2	6	42593.4
0	0	108	2	64	44	2	3	1	135	195	200	1	1	0	77	22.9	0	0	9	45835.3	0	0	0	0	0	0	0	0	0	0	3	0	1	0	0	0	0	0	0	0	2	2	2	1	9	45835.3
0	0	92	2	66	26	2	3	1	105	130	150	1	1	0	87	23.4	0	0	8	55295.7	0	0	1	0	0	0	0	0	0	1	3	0	1	0	1	0	0	0	0	0	2	2	2	2	8	55295.7
0	0	107	3	67	40	2	3	1	60	85	200	1	1	1	85	22.9	1	1	11	46845.6	0	0	0	0	0	1	0	0	0	0	3	0	1	0	1	0	0	0	0	0	2	2	2	1	11	46845.6
0	0	102	2	70	32	2	3	1	60	150	300	1	0	0	81	19.1	0	0	7	60850.2	0	0	0	0	0	0	0	0	0	0	3	0	0	0	1	0	0	0	0	0	2	2	2	2	7	60850.2
0	0	95	4	70	25	2	3	2	195	220	250	1	0	0	83	23.2	0	0	26	60526.8	0	0	0	0	0	0	0	0	0	1	3	0	1	1	1	1	1	1	0	0	2	2	2	1	26	60526.8
0	0	102	2	71	31	2	3	2	90	120	300	1	0	0	88	28.9	0	0	11	61975	0	0	0	0	0	0	0	0	1	0	3	0	1	1	1	0	0	0	1	0	2	2	2	1	11	61975
0	0	88	3	73	15	2	3	1	115	200	200	1	0	0	78	20	0	0	10	45000.1	0	0	0	0	0	0	0	0	0	0	3	0	0	0	0	0	0	0	0	0	2	2	2	1	10	45000.1
0	0	132	2	73	59	2	3	1	120	135	400	1	0	0	84	25.4	0	0	9	61678.7	0	0	1	0	0	0	0	0	0	0	3	0	0	0	0	0	0	0	0	0	2	2	2	1	9	61678.7
0	0	108	5	74	34	2	3	2	155	180	200	1	0	0	67	32.8	0	0	10	50094	0	0	1	1	0	0	0	0	0	0	3	0	1	0	0	0	0	0	0	0	2	2	2	2	10	50094
0	0	102	2	74	28	2	3	1	125	145	200	1	0	0	81	25.4	0	0	5	38132.1	0	0	1	0	0	0	0	0	0	0	3	0	0	0	0	0	0	0	0	0	2	2	2	1	5	38132.1
0	0	105	3	75	30	2	3	1	125	185	200	1	0	0	79	29.4	0	0	14	61765	0	0	0	0	0	0	0	0	0	0	3	0	0	0	1	0	0	0	0	0	2	2	2	1	14	61765
0	0	93	2	77	16	2	3	1	75	95	150	1	0	0	86	23.9	0	0	7	38239.2	0	0	0	0	0	0	0	0	0	1	3	0	0	0	1	0	0	0	0	0	2	2	2	1	7	38239.2
0	0	89	2	78	11	2	3	2	225	265	200	1	0	1	80	24.2	1	1	15	43533.5	0	0	1	0	0	0	0	0	0	0	4	0	1	1	1	1	1	0	0	0	2	2	2	2	15	43533.5
0	0	94	2	78	16	2	3	2	155	185	200	1	0	0	75	26.7	0	0	8	50353.4	0	0	1	1	0	0	0	0	0	1	3	0	1	0	1	1	1	0	0	0	2	2	2	2	8	50353.4
0	0	96	0	78	18	2	3	2	140	185	200	1	0	0	80	22.9	0	0	12	47396.5	0	0	0	0	0	0	0	0	0	0	3	0	1	1	1	0	0	0	0	0	2	2	2	2	12	47396.5
0	0	81	3	78	3	2	3	2	90	135	100	1	0	1	76	23.8	1	0	13	47055.1	2	0	0	0	0	0	0	0	0	0	3	0	1	1	0	1	1	0	0	0	2	2	2	1	13	47055.1
0	0	111	3.5	78	33	2	3	1	90	115	200	1	0	0	81	21.5	0	0	15	57545.5	2	0	1	1	1	0	0	1	0	0	4	0	0	0	1	0	0	0	0	0	2	2	2	1	15	57545.5
0	0	85	4	80	5	2	3	1	125	150	100	1	0	1	80	19	1	0	6	54997	0	1	0	0	0	0	0	0	0	0	3	0	1	0	1	0	0	0	0	0	2	2	2	1	6	54997
0	0	107	2	80	27	2	3	2	135	160	200	1	0	0	76	23.9	0	0	14	723.08	0	0	0	0	0	0	0	0	1	0	3	0	1	0	1	0	0	0	0	0	2	2	2	1	14	723.08
0	0	115	2	81	34	2	3	1	70	115	200	1	0	0	86	26.4	0	0	5	37820.7	1	0	0	0	0	0	0	1	0	0	3	0	0	0	0	0	0	0	0	0	2	2	2	2	5	37820.7
0	0	81	6	81	0	2	3	1	90	125	200	1	0	0	82	23.1	0	0	8	37931.3	0	0	0	0	0	0	0	0	0	0	2	0	0	0	1	0	0	0	0	0	2	2	2	1	8	37931.3
0	0	115	2	81	34	2	3	1	60	85	200	1	0	0	82	21.5	0	0	9	56643.8	0	0	0	0	0	0	0	0	0	0	3	0	0	0	0	0	0	0	0	0	2	2	2	1	9	56643.8
0	0	97	0	82	15	2	3	1	60	80	200	1	0	0	75	20.4	1	0	9	43045.4	1	0	0	0	0	0	0	1	0	0	4	0	1	0	1	1	1	0	0	0	2	2	2	2	9	43045.4
0	0	99	3	82	17	2	3	2	110	150	200	1	0	1	81	22.9	0	0	10	47251.3	0	0	1	0	0	0	0	0	0	0	3	0	1	0	1	1	1	0	0	0	2	2	2	2	10	47251.3
0	0	117	2	82	35	2	3	1	100	175	200	1	0	0	83	25.4	0	0	11	7483.29	1	0	0	0	0	0	0	1	0	0	3	0	0	1	1	0	0	0	0	0	2	2	2	2	11	7483.29
0	0	120	3	82	38	2	3	2	120	145	200	1	0	1	83	20.8	0	1	12	50099.9	0	1	0	0	0	0	0	0	0	0	3	0	1	0	1	1	1	0	0	0	2	2	2	2	12	50099.9
0	0	104	2	83	21	2	3	2	170	240	200	1	0	0	85	23.4	0	0	16	59138.9	0	0	0	0	0	0	0	0	0	0	3	0	1	0	1	1	1	1	0	0	2	2	2	1	16	59138.9
0	0	106	3	83	23	2	3	1	90	110	200	1	0	1	85	22.9	0	1	9	47502.1	1	0	1	1	0	1	0	0	0	0	4	0	1	0	1	0	0	0	0	0	2	2	2	1	9	47502.1
0	0	110	3	84	26	2	3	2	90	110	200	1	0	0	77	20	0	0	8	43871.5	1	0	0	0	0	0	1	0	0	0	2	0	1	1	1	1	1	0	0	0	2	2	2	2	8	43871.5
0	0	112	0	84	28	2	3	1	75	130	200	1	0	0	82	28.9	0	0	6	65465.3	0	0	1	1	0	0	0	0	0	0	3	0	1	1	0	0	0	0	0	0	2	2	2	2	6	65465.3
0	0	124	2	84	40	2	3	1	105	135	200	1	0	1	87	18.4	1	0	7	53472.4	0	0	0	0	0	0	0	0	0	0	3	0	1	0	0	0	0	0	0	0	2	2	2	1	7	53472.4
0	0	130	0	85	45	2	3	2	190	235	200	1	0	0	69	26	0	0	7	33376.1	0	0	0	0	0	0	0	0	0	0	3	0	1	1	0	0	0	0	0	0	2	2	2	1	7	33376.1
0	0	91	2	86	5	2	3	2	95	120	200	1	0	0	78	21.3	0	0	13	43237	0	0	0	0	0	0	0	0	0	1	3	0	1	0	1	1	1	0	0	0	2	2	2	2	13	43237
0	0	97	4	86	11	2	3	2	100	150	200	1	0	0	83	26.7	0	0	12	46057.3	0	0	1	1	0	0	0	0	0	0	3	0	1	0	0	1	1	0	0	0	2	2	2	2	12	46057.3
0	0	109	2	86	23	2	3	1	200	225	200	1	0	0	76	26.2	0	0	23	53831.7	0	1	1	0	0	0	0	0	0	0	3	0	0	0	0	0	0	0	0	0	2	2	2	2	23	53831.7
0	0	115	2	86	29	2	3	2	70	125	200	1	0	1	92	22.1	0	0	15	50345.4	0	0	1	0	0	0	0	0	0	0	3	0	0	0	0	0	0	0	0	0	2	2	2	2	15	50345.4
0	0	92	0	86	6	2	3	2	185	230	200	1	0	1	71	22.5	0	0	11	55379	0	0	1	1	0	0	0	0	0	0	3	0	1	1	1	1	1	0	0	0	2	2	2	1	11	55379
0	0	109	0	86	23	2	3	2	80	100	200	1	0	0	66	19.8	0	0	6	48803.2	0	1	0	0	0	1	0	0	0	0	4	0	1	1	1	1	1	0	0	0	2	2	2	1	6	48803.2
0	0	85	3	87	2	2	3	2	110	135	200	1	0	0	78	23.4	0	0	8	46852.7	0	0	1	0	0	0	0	0	0	1	2	0	1	0	1	1	2	0	0	0	2	2	2	2	8	46852.7
0	0	121	2	87	34	2	3	2	70	120	300	1	0	1	76	20.8	1	0	10	52532.1	0	0	0	0	0	0	0	0	0	0	3	0	1	1	1	0	0	0	0	0	2	2	2	1	10	52532.1
0	0	102	2	88	14	2	3	2	155	190	200	1	0	0	83	18.7	0	0	16	6162.35	0	0	1	0	0	0	0	0	0	0	3	1	1	0	1	0	0	1	0	0	2	2	2	2	16	6162.35
0	0	110	2	88	22	2	3	2	125	155	200	1	0	0	79	24.3	0	0	7	46859	0	0	0	0	0	0	0	0	0	0	3	1	1	1	1	0	0	0	0	0	2	2	2	2	7	46859
0	0	104	3	88	16	2	3	1	140	160	200	1	0	0	84	20.8	0	0	11	47902.9	0	1	1	0	0	0	0	0	0	1	3	0	0	0	1	0	0	0	0	0	2	2	2	1	11	47902.9
0	0	84	2	89	5	2	3	1	105	135	200	1	0	1	94	18.7	0	0	10	41011.2	0	0	0	0	0	1	0	0	0	0	3	0	0	0	0	0	0	0	0	0	2	2	2	2	10	41011.2
0	0	114	0	89	25	2	3	2	145	170	200	1	0	0	72	25	0	0	6	51238.1	0	0	0	0	0	0	0	0	0	0	3	0	1	0	0	0	0	0	0	0	2	2	2	2	6	51238.1
0	0	105	2	90	15	2	3	1	70	120	200	1	0	0	92	22.9	0	0	7	46076.9	0	0	0	0	0	0	0	0	0	0	3	0	1	0	0	0	0	0	0	0	2	2	2	2	7	46076.9
0	0	102	5	90	12	2	3	2	130	150	200	1	0	0	77	45	0	0	14	51986.2	1	0	1	1	1	0	0	0	0	0	4	0	1	1	1	1	1	0	0	0	2	2	2	1	14	51986.2
0	0	123	3	90	33	2	3	2	105	140	200	1	0	0	78	20.7	0	0	11	4386.32	0	0	0	0	0	0	0	0	0	0	3	0	0	0	1	0	0	0	0	0	2	2	2	1	11	4386.32
0	0	113	0	92	21	2	3	1	65	120	200	1	0	0	79	18.7	0	0	7	35017.7	0	0	0	0	0	0	0	0	0	0	3	0	1	0	1	0	0	0	0	0	2	2	2	2	7	35017.7
0	0	123	2	92	31	2	3	2	120	140	250	1	0	0	82	20.9	0	0	17	64281.1	0	0	0	0	0	0	0	0	0	0	3	0	1	0	1	1	1	1	0	0	2	2	2	2	17	64281.1
0	0	116	2	93	23	2	3	2	70	140	200	1	0	0	85	27.3	0	0	26	7942.78	1	0	1	1	0	0	0	1	0	0	3	0	1	0	1	0	0	0	0	0	2	2	2	2	26	7942.78
0	0	119	8	93	26	2	3	2	75	105	200	1	0	1	77	25.7	0	0	7	36240.4	2	0	1	0	1	0	0	1	0	0	3	0	1	0	1	1	1	0	0	0	2	2	2	2	7	36240.4
0	0	111	2	93	18	2	3	2	180	225	200	1	0	1	78	25.8	0	0	11	57171.4	0	0	1	0	0	0	0	0	0	0	3	0	1	1	1	0	0	0	0	0	2	2	2	1	11	57171.4
0	0	92	3	94	2	2	3	2	55	105	200	1	0	1	83	18.7	0	0	8	42947.4	0	0	0	0	0	0	0	0	0	1	3	0	0	0	1	0	0	0	0	0	2	2	2	2	8	42947.4
0	0	119	2	95	24	2	3	2	135	160	200	1	0	1	67	24.2	0	0	9	42618.8	0	0	0	0	0	0	0	0	0	0	3	0	1	1	1	0	0	0	0	0	2	2	2	2	9	42618.8
0	0	110	4	95	15	2	3	2	140	190	200	1	0	0	73	22.7	0	0	18	43756.8	1	0	1	0	0	0	0	1	0	0	4	0	1	0	1	0	0	0	0	0	2	2	2	1	18	43756.8
0	0	112	3	95	17	2	3	1	130	160	200	1	0	0	84	34.1	0	0	10	43503.3	0	0	1	1	0	0	0	0	0	0	3	0	0	0	1	0	0	0	0	0	2	2	2	1	10	43503.3
0	0	118	0	97	21	2	3	2	100	155	200	1	0	0	81	24.8	0	0	18	48594.1	0	0	0	0	0	0	0	0	0	0	3	0	0	0	0	0	0	0	0	0	2	2	2	2	18	48594.1
0	0	100	10	97	3	2	3	2	130	170	200	1	0	0	94	20	0	0	11	18440.8	0	0	0	0	0	0	0	0	0	1	3	0	1	0	1	1	1	0	0	0	2	2	2	1	11	18440.8
0	0	83	3	98	15	2	3	1	140	160	200	1	0	0	81	25	0	0	12	69891.2	1	0	1	1	0	0	0	1	0	0	3	0	0	0	0	0	0	0	0	0	2	2	2	2	12	69891.2
0	0	109	3	98	11	2	3	2	105	165	200	1	0	0	80	22.3	0	0	16	51955	0	0	0	0	0	0	0	0	0	1	3	0	1	0	1	0	0	0	0	0	2	2	2	2	16	51955
0	0	106	0	99	7	2	3	1	140	165	200	1	0	1	82	20.8	1	0	20	52535.4	0	0	0	0	0	0	0	0	0	0	3	0	0	0	1	0	0	0	0	0	2	2	2	2	20	52535.4
0	0	123	3	100	23	2	3	1	110	125	200	0	0	0	85	23.7	0	0	20	5521.84	0	1	0	0	0	0	0	0	0	1	4	0	1	0	1	0	0	1	0	0	2	2	2	2	20	5521.84
0	0	123	3	100	23	2	3	2	110	175	200	0	0	1	77	18.9	1	1	8	40782.4	0	1	0	0	0	0	0	0	0	0	3	0	1	1	1	1	1	0	0	0	2	2	2	1	8	40782.4
0	0	122	0	101	21	2	3	1	60	115	200	0	0	1	92	25.4	0	0	13	8510.75	0	0	0	0	0	0	0	0	0	0	3	0	0	1	1	0	0	0	0	0	2	2	2	1	13	8510.75
0	0	97	3	102	5	2	3	2	145	200	200	0	0	1	79	22.9	1	0	13	53897.4	0	0	0	0	0	0	0	0	0	1	3	0	1	1	1	0	0	0	0	0	2	2	2	2	13	53897.4
0	0	112	2	103	9	2	3	2	110	140	200	0	0	1	83	22.6	1	1	13	50247.7	1	0	0	0	0	0	0	1	0	0	3	0	1	1	1	1	1	0	0	1	2	2	2	2	13	50247.7
0	0	141	2	104	37	2	3	2	140	165	200	0	0	1	79	26.7	1	1	14	54732.9	0	1	1	1	0	0	0	0	0	0	3	0	1	1	1	1	1	0	0	0	2	2	2	2	14	54732.9
0	0	99	2	104	5	2	3	1	115	130	100	0	0	0	89	21	0	0	10	43824.6	0	0	0	0	0	0	0	0	0	1	3	1	1	0	1	0	0	0	0	0	2	2	2	1	10	43824.6
0	0	139	2	106	33	2	3	2	105	135	200	0	0	0	70	23	0	0	10	39557.4	1	0	1	1	0	0	0	1	0	0	3	0	1	0	0	0	0	0	0	0	2	2	2	1	10	39557.4
0	0	119	0	107	12	2	3	1	100	120	150	0	0	0	86	20.4	0	0	10	40118.5	0	0	0	0	0	0	0	0	0	0	3	0	0	0	1	0	0	0	0	0	2	2	2	1	10	40118.5
0	0	128	4	108	20	2	3	2	120	155	200	0	0	0	81	22	1	1	21	44991.7	0	0	0	0	0	0	0	0	0	0	3	1	1	0	0	1	1	0	0	0	2	2	2	2	21	44991.7
0	0	137	3	108	29	2	3	2	160	180	200	0	0	1	75	19.6	0	1	12	65857.7	0	0	0	0	0	0	0	0	0	0	3	0	1	0	1	0	0	0	0	0	2	2	2	2	12	65857.7
0	0	139	5.5	108	31	2	3	1	55	95	200	0	0	1	81	18	1	0	5	31895.8	0	0	0	0	0	0	0	0	0	0	3	0	0	0	1	0	0	0	0	0	2	2	2	2	5	31895.8
0	0	128	2	108	20	2	3	1	105	140	200	0	0	0	67	20.7	0	0	7	45614.9	0	0	0	0	0	0	0	0	0	0	2	0	0	0	0	0	0	0	0	0	2	2	2	1	7	45614.9
0	0	128	3	109	19	2	3	1	230	250	200	0	0	0	76	28.4	0	0	17	52738.3	0	1	1	0	0	0	0	0	0	0	3	0	1	0	1	0	0	0	0	0	2	2	2	1	17	52738.3
0	0	123	2	110	13	2	3	2	60	110	150	0	0	0	65	20.8	0	0	13	11963.6	0	0	0	0	0	0	0	0	0	0	2	0	1	1	0	0	0	0	0	0	2	2	2	2	13	11963.6
0	0	128	2	113	15	2	3	2	115	135	200	0	0	0	66	26.5	0	0	7	29331	0	0	1	0	0	0	0	0	0	0	3	0	1	1	0	0	0	0	0	0	2	2	2	1	7	29331
0	0	128	4	115	13	2	3	1	110	140	300	0	0	1	66	27.7	1	1	10	53492.2	2	0	1	1	0	0	1	1	0	0	3	0	0	0	0	0	0	0	0	0	2	2	2	2	10	53492.2
0	0	126	2	115	11	2	3	2	125	165	200	0	0	0	65	25.7	0	0	12	33592.2	0	0	1	0	0	0	0	0	0	0	2	0	1	0	1	0	0	0	0	0	2	2	2	1	12	33592.2
0	0	118	0	116	2	2	3	2	90	155	100	0	0	1	72	25.4	1	1	9	38583.5	0	0	0	0	0	0	0	0	0	0	3	0	1	0	1	0	0	0	0	0	2	2	2	1	9	38583.5
0	0	124	0	117	7	2	3	2	120	160	200	0	0	1	76	25.2	0	0	12	148785	0	0	0	0	0	0	0	0	0	0	3	0	1	1	0	0	0	0	0	0	2	2	2	1	12	148785
0	0	125	3	117	8	2	3	1	50	115	200	0	0	1	74	24.2	0	0	7	46556.6	0	0	0	0	0	0	0	0	0	0	3	0	1	1	0	0	0	0	0	0	2	2	2	1	7	46556.6
0	0	130	2	119	11	2	3	2	100	130	200	0	0	0	66	22.9	0	0	8	29830	1	1	1	0	0	0	0	1	0	0	3	0	1	0	0	0	0	0	0	0	2	2	2	1	8	29830
0	0	151	2	119	32	2	3	2	80	130	200	0	0	1	72	20.8	0	1	11	50752.6	0	0	0	0	0	0	0	0	0	0	3	0	1	0	0	0	0	0	0	0	2	2	2	1	11	50752.6
0	0	133	3	120	13	2	3	1	100	150	200	0	0	1	84	20.8	0	0	13	53056.2	0	0	1	0	0	0	0	0	0	0	3	0	1	0	1	0	0	0	0	0	2	2	2	1	13	53056.2
0	0	139	0	120	19	2	3	1	75	120	200	0	0	1	80	24.2	0	0	9	51333	0	1	1	0	0	0	0	0	0	0	3	0	0	0	0	0	0	0	0	0	2	2	2	1	9	51333
0	0	129	2	121	8	2	3	2	120	155	200	0	0	1	73	22.9	1	1	15	48287.6	0	0	0	0	0	0	0	0	0	0	3	0	1	0	0	0	0	0	0	0	2	2	2	1	15	48287.6
0	0	133	2	123	10	2	3	1	75	135	100	0	0	0	68	22.9	0	0	8	44080.8	0	1	1	1	0	0	0	0	0	0	3	0	0	0	0	0	0	0	0	0	2	2	2	1	8	44080.8
0	0	142	6	133	9	2	3	1	155	165	200	0	0	0	80	20	0	0	15	38690.6	0	1	1	0	0	0	0	0	0	0	3	0	0	0	1	0	0	0	0	0	2	2	2	1	15	38690.6
0	0	149	2	137	12	2	3	2	115	140	100	0	0	1	72	25.4	0	0	8	27544.4	1	0	0	0	0	0	0	1	0	1	3	0	1	0	1	0	0	0	0	0	2	2	2	2	8	27544.4
0	0	136	2	137	1	2	3	2	85	110	100	0	0	1	67	20.8	0	0	3	32244.2	0	0	0	0	0	0	0	0	0	0	2	0	0	0	0	0	0	0	0	0	2	2	2	1	5	32244.2
0	0	133	3.5	142	9	2	3	2	80	100	100	0	0	0	66	27.1	0	0	15	35397.5	0	0	0	0	0	0	0	0	0	0	3	0	1	0	0	0	0	0	0	0	2	2	2	1	15	35397.5
0	0	84	2	70	14	2	2	2	95	145	200	1	0	0	84	23.6	0	0	19	59094.2	0	0	0	0	0	0	0	0	0	0	4	0	1	1	1	1	1	0	0	0	2	2	2	1	19	59094.2
0	0	97	2	72	25	2	2	2	80	120	200	1	0	1	70	26.1	1	1	12	42676.9	2	0	0	0	0	0	0	1	0	1	2	0	1	0	1	0	0	0	0	0	2	2	2	2	12	42676.9
0	0	129	3	73	56	2	2	2	75	130	400	1	0	0	79	23.8	0	0	11	49592.7	0	0	0	1	0	0	0	0	0	0	3	1	1	1	1	1	1	0	0	0	2	2	2	2	11	49592.7
0	0	105	2	74	31	2	2	2	80	125	200	1	0	0	82	25.1	0	0	27	45417.3	0	0	1	1	0	0	0	0	0	1	3	0	1	0	1	1	1	0	1	0	2	2	2	2	27	45417.3
0	0	100	0	76	24	2	2	1	75	95	200	1	0	0	85	18.8	0	0	9	37120.4	0	0	0	0	0	0	0	0	0	0	3	0	0	0	1	0	0	0	0	0	2	2	2	2	9	37120.4
0	0	100	4	78	22	2	2	2	95	140	300	1	0	0	82	20	0	0	10	33742.1	1	0	1	1	0	0	0	1	0	1	2	0	1	0	1	0	0	0	0	0	2	2	2	1	10	33742.1
0	0	101	5	78	23	2	2	1	115	150	300	1	0	0	83	23.9	0	0	18	41965.6	1	0	0	0	0	0	0	1	0	1	3	0	1	0	1	0	0	0	0	0	2	2	2	1	18	41965.6
0	0	114	0	80	34	2	2	1	135	150	300	1	0	0	87	20	0	0	9	46303.7	0	0	0	0	0	0	0	0	0	0	3	0	1	0	0	1	1	1	0	0	2	2	2	1	9	46303.7
0	0	106	2	81	25	2	2	2	90	130	200	1	0	0	89	23.9	0	0	14	60991.9	1	0	0	0	0	0	0	1	0	0	3	0	1	1	1	1	3	0	0	0	2	2	2	2	14	60991.9
0	0	116	6	81	35	2	2	2	95	170	200	1	0	0	81	23.7	0	0	12	47894.5	0	0	1	0	0	0	0	0	0	0	3	0	1	1	1	0	0	0	0	0	2	2	2	2	12	47894.5
0	0	93	4	82	11	2	2	2	100	155	200	1	0	0	84	14.8	0	0	9	33214.7	0	0	0	0	0	0	0	0	0	0	3	0	1	0	1	1	1	0	0	0	2	2	2	2	9	33214.7
0	0	114	2	83	31	2	2	1	90	130	200	1	0	0	90	22.9	0	0	5	35220.8	0	0	1	0	0	0	0	0	0	0	4	0	1	0	1	0	0	0	0	0	2	2	2	1	5	35220.8
0	0	92	3	85	7	2	2	2	90	120	200	1	0	0	85	23.4	0	0	11	49148.5	1	0	1	0	0	0	0	1	0	0	3	0	1	0	1	1	1	0	0	0	2	2	2	1	11	49148.5
0	0	98	2	85	13	2	2	2	135	240	200	1	0	0	77	26.7	0	0	12	44769.4	0	0	1	0	0	0	0	0	0	0	3	0	1	1	1	0	0	0	0	0	2	2	2	1	12	44769.4
0	0	84	3	86	2	2	2	2	105	155	200	1	0	1	88	24.2	0	0	7	43094	0	0	0	0	0	0	0	0	0	0	4	0	1	0	1	1	1	0	0	0	2	2	2	2	7	43094
0	0	92	3	86	6	2	2	2	80	150	250	1	0	0	88	21.6	0	0	14	142509	3	0	1	1	1	0	0	1	0	0	3	0	1	1	1	1	1	1	0	0	2	2	2	2	14	142509
0	0	102	3	86	16	2	2	2	140	160	200	1	0	1	69	28.4	0	0	17	44725.2	3	0	0	0	0	0	0	1	0	0	3	0	1	0	1	1	1	0	0	0	2	2	2	2	17	44725.2
0	0	103	0	86	17	2	2	2	70	110	200	1	0	0	82	19.6	0	0	9	42823.8	0	0	1	1	0	0	0	0	0	0	3	0	1	0	1	1	1	0	0	0	2	2	2	2	9	42823.8
0	0	110	3	86	24	2	2	2	95	125	200	1	0	0	90	22.2	0	0	7	27201.8	0	0	1	0	0	0	0	0	0	0	4	0	1	1	1	1	1	0	0	0	2	2	2	2	7	27201.8
0	0	92	2	86	6	2	2	2	85	120	200	1	0	1	78	19	0	0	7	37516.5	0	0	0	0	0	0	0	0	0	0	2	0	1	0	1	0	0	0	0	0	2	2	2	1	7	37516.5
0	0	104	2	86	18	2	2	2	60	95	200	1	0	0	81	22.9	0	0	10	42236.2	0	1	1	0	0	0	0	0	0	0	3	0	1	1	1	1	1	0	0	0	2	2	2	1	10	42236.2
0	0	102	2	87	15	2	2	2	100	130	200	1	0	0	85	20.8	0	0	7	1938.15	0	0	0	0	0	0	0	0	0	0	3	0	1	0	1	0	0	0	0	0	2	2	2	2	7	1938.15
0	0	119	2	87	32	2	2	2	175	225	200	1	0	0	84	28.8	0	0	15	62729.6	0	0	1	0	0	0	0	0	0	0	3	0	1	1	1	1	1	0	0	0	2	2	2	2	15	62729.6
0	0	96	2	89	7	2	2	2	150	205	200	1	0	0	76	17.5	0	0	14	18473.8	0	0	0	1	0	0	0	0	0	0	3	0	0	1	1	0	0	0	0	0	2	2	2	2	14	18473.8
0	0	118	4	89	29	2	2	2	80	120	200	1	0	0	85	22	0	0	10	31005.7	1	1	1	1	0	0	0	0	0	0	3	0	1	1	1	0	0	0	0	0	2	2	2	2	10	31005.7
0	0	116	2	89	27	2	2	2	60	105	200	1	0	0	83	19.1	0	0	18	61277.7	0	0	1	1	0	0	0	0	0	0	3	0	1	1	0	1	1	0	0	0	2	2	2	1	18	61277.7
0	0	107	2	90	17	2	2	2	105	145	200	1	0	0	89	28	0	0	10	38642.4	1	0	1	0	0	0	0	1	0	0	3	0	1	1	0	0	0	0	0	0	2	2	2	1	10	38642.4
0	0	114	2	90	24	2	2	1	105	170	200	1	0	0	81	22.9	1	1	7	34301.3	0	1	1	0	0	0	0	0	0	0	3	0	0	0	1	0	0	0	0	0	2	2	2	1	7	34301.3
0	0	117	2	90	27	2	2	2	100	115	200	1	0	0	75	19.2	0	0	16	72804.6	0	0	1	0	0	1	0	0	0	0	3	0	1	0	1	1	1	0	1	0	2	2	2	1	16	72804.6
0	0	100	3	91	9	2	2	2	65	120	200	1	0	0	80	24.8	0	0	9	44380.7	0	0	1	1	0	0	0	0	0	0	3	0	1	0	1	1	1	0	0	0	2	2	2	2	9	44380.7
0	0	93	2	91	2	2	2	2	90	140	200	1	0	0	90	18.1	0	0	11	41850.9	0	0	0	0	0	0	0	0	0	0	3	0	1	1	1	1	1	0	0	0	2	2	2	1	11	41850.9
0	0	101	0	91	10	2	2	2	80	115	100	1	0	0	80	16	0	0	17	42347.6	0	0	0	0	0	0	0	0	0	0	3	0	1	0	0	0	0	0	0	0	2	2	2	1	17	42347.6
0	0	106	6.5	91	15	2	2	2	100	160	300	1	0	0	78	19.2	0	0	32	149714	4	0	1	0	0	0	0	1	0	0	4	0	1	0	1	0	0	0	0	0	2	2	2	1	32	149714
0	0	131	0	91	40	2	2	2	105	130	300	1	0	0	85	22.9	0	0	15	41303.5	0	0	1	0	0	0	0	0	0	0	2	0	1	0	0	0	0	0	0	0	2	2	2	1	15	41303.5
0	0	94	2	92	2	2	2	2	70	100	200	1	0	0	85	20.9	0	0	6	35288	0	0	1	1	0	0	0	0	0	0	3	0	1	0	1	1	1	0	0	0	2	2	2	2	6	35288
0	0	102	2	92	10	2	2	2	115	145	200	1	0	0	78	15.4	0	0	9	29131.3	1	0	1	1	0	0	0	1	0	0	3	0	1	1	0	0	0	0	0	0	2	2	2	2	9	29131.3
0	0	119	2	92	27	2	2	2	105	145	200	1	0	0	83	27.1	0	0	13	42680.6	0	0	1	0	0	0	0	0	0	1	4	0	0	0	1	0	0	0	0	0	2	2	2	2	13	42680.6
0	0	91	6	93	2	2	2	2	80	115	200	1	0	0	85	14.2	0	0	11	38555.2	0	0	1	0	0	0	0	0	0	1	3	0	1	0	1	1	1	0	0	0	2	2	2	2	11	38555.2
0	0	109	5	93	16	2	2	2	65	110	200	1	0	0	83	24.8	0	0	10	31713.7	0	0	0	0	0	0	0	0	0	0	3	0	1	0	1	0	0	0	0	0	2	2	2	2	10	31713.7
0	0	121	5	93	28	2	2	2	175	235	200	1	0	1	81	24.2	0	0	3	4098.7	0	0	0	1	0	0	0	0	0	0	2	0	1	0	1	0	0	1	0	0	2	2	2	1	5	4098.7
0	0	103	2	94	9	2	2	2	110	155	200	1	0	0	94	24	0	0	10	33423.9	1	0	1	1	0	0	0	1	0	1	3	0	1	0	1	0	0	0	0	0	2	2	2	2	10	33423.9
0	0	115	3	94	21	2	2	2	110	135	200	1	0	0	69	17.6	0	0	24	56145.7	1	0	0	0	0	0	0	0	0	0	3	0	1	1	1	0	0	0	0	0	2	2	2	2	24	56145.7
0	0	116	0	95	21	2	2	1	120	135	200	1	0	0	88	25	0	0	11	47544.7	0	0	1	0	0	0	0	0	0	1	3	0	1	1	0	1	1	0	0	0	2	2	2	2	11	47544.7
0	0	124	0	95	29	2	2	2	125	200	150	1	0	0	81	20.7	0	0	13	44297.6	0	0	1	1	0	0	0	0	0	0	2	0	1	0	1	1	1	0	0	0	2	2	2	2	13	44297.6
0	0	122	2	95	27	2	2	2	110	135	200	1	0	0	85	18	0	0	10	36041.2	0	0	1	0	0	0	0	0	0	0	3	0	1	1	1	1	1	0	0	0	2	2	2	1	10	36041.2
0	0	116	2	96	20	2	2	2	110	140	200	1	0	0	89	25	0	0	11	47337.3	0	0	1	0	0	0	0	0	0	0	3	0	1	0	1	1	1	0	0	0	2	2	2	1	11	47337.3
0	0	124	9	96	28	2	2	2	95	130	300	1	0	0	80	22	0	0	23	59356.5	1	0	1	1	0	0	0	1	0	1	3	0	1	1	1	1	1	1	0	0	2	2	2	1	23	59356.5
0	0	113	2	97	16	2	2	2	60	130	200	1	0	0	78	22	0	0	23	48531.1	1	0	1	0	1	0	0	0	0	1	4	0	1	0	1	1	1	0	0	0	2	2	2	2	23	48531.1
0	0	116	2	97	19	2	2	2	80	125	200	1	0	0	76	25.6	0	0	16	42688.1	1	1	1	0	0	0	1	0	0	0	3	1	1	0	1	0	0	0	0	0	2	2	2	1	16	42688.1
0	0	128	2	97	31	2	2	2	120	150	200	1	0	0	74	23.4	0	0	16	51420.6	0	0	0	0	0	0	0	0	0	0	3	0	1	1	0	0	0	0	0	0	2	2	2	1	16	51420.6
0	0	131	3	97	34	2	2	2	70	110	200	1	0	0	79	21.5	0	0	6	21383.5	0	0	1	0	0	0	0	0	0	0	4	0	1	1	1	0	0	0	0	0	2	2	2	1	6	21383.5
0	0	114	7.5	98	16	2	2	2	100	130	350	1	0	0	83	26.2	0	0	16	44213.6	0	0	0	0	0	0	0	0	0	1	3	0	1	0	1	1	1	0	0	0	2	2	2	1	16	44213.6
0	0	113	2	99	14	2	2	2	80	120	200	1	0	0	81	20.3	1	0	12	85116.2	0	0	0	0	0	0	0	0	0	0	3	0	0	0	0	0	0	0	0	0	2	2	2	2	12	85116.2
0	0	113	2	99	14	2	2	1	75	110	200	1	0	1	79	18.4	1	0	16	7346.48	0	0	0	0	0	0	0	0	0	0	3	0	1	0	0	0	0	0	0	0	2	2	2	2	16	7346.48
0	0	116	3	99	17	2	2	2	85	145	200	1	0	0	83	20.8	0	0	9	25929.1	1	0	0	1	0	0	0	1	0	0	3	0	1	0	1	0	0	0	0	0	2	2	2	2	9	25929.1
0	0	136	3	99	37	2	2	1	80	100	250	1	0	0	84	16.9	0	0	11	43817.4	0	0	0	0	0	0	0	0	0	0	3	0	0	1	0	0	0	0	0	0	2	2	2	2	11	43817.4
0	0	114	0	99	15	2	2	2	100	125	200	1	0	0	86	22.9	0	0	8	9785.41	1	0	1	0	0	0	0	1	0	0	3	1	1	1	0	0	0	0	0	0	2	2	2	1	8	9785.41
0	0	130	3	99	31	2	2	2	70	100	200	1	0	0	71	22.9	0	0	43	97775.6	0	0	0	0	0	0	0	0	0	0	3	0	1	0	1	1	3	1	0	0	2	2	2	1	43	97775.6
0	0	115	3	100	15	2	2	1	95	120	200	0	0	0	83	17.5	0	0	9	47830	0	0	0	0	0	0	0	0	0	0	3	0	0	0	0	0	0	0	0	0	2	2	2	2	9	47830
0	0	120	0	100	20	2	2	2	80	115	200	0	0	0	73	22.2	0	0	19	3162.5	0	0	1	0	0	0	0	0	0	0	3	0	1	0	0	0	0	0	0	0	2	2	2	2	19	3162.5
0	0	125	2	100	25	2	2	2	55	85	200	0	0	0	80	20	0	0	11	34088.2	2	0	1	0	0	0	1	1	0	0	3	0	1	1	0	0	0	0	0	0	2	2	2	2	11	34088.2
0	0	139	2	100	39	2	2	2	130	180	300	0	0	0	84	28.8	0	0	10	47770.3	2	0	1	0	0	0	0	1	0	1	3	0	1	0	1	0	0	0	0	0	2	2	2	2	10	47770.3
0	0	114	3	100	14	2	2	2	120	160	200	0	0	0	69	23.7	0	0	13	43208.5	1	1	1	0	0	0	0	1	0	1	3	0	1	0	1	0	0	1	0	0	2	2	2	1	13	43208.5
0	0	122	2	100	22	2	2	2	125	160	200	0	0	1	90	26.1	0	0	15	50008.6	0	0	0	0	0	0	0	0	0	0	3	0	1	0	1	1	1	1	0	0	2	2	2	1	15	50008.6
0	0	124	3	100	24	2	2	2	80	120	200	0	0	0	80	25.4	0	0	8	27115.9	0	0	1	1	0	0	0	0	0	0	3	0	0	1	1	0	0	0	0	0	2	2	2	1	8	27115.9
0	0	113	3	101	12	2	2	2	130	190	200	0	0	0	80	25.4	0	0	14	49087.8	1	0	0	0	0	0	0	1	0	0	4	0	1	1	1	1	1	0	0	0	2	2	2	2	14	49087.8
0	0	124	2	101	23	2	2	1	65	125	200	0	0	0	81	20	0	0	14	42406.9	1	0	1	0	0	0	0	1	0	0	4	0	1	0	0	1	1	0	0	0	2	2	2	2	14	42406.9
0	0	129	0	101	28	2	2	2	120	195	200	0	0	0	71	27.6	0	0	21	44233.8	0	0	0	1	0	0	0	0	0	0	3	0	1	0	0	1	1	0	0	0	2	2	2	2	21	44233.8
0	0	134	0	101	33	2	2	2	65	100	200	0	0	1	81	17.5	0	0	8	41401.8	0	0	1	0	0	0	0	0	1	0	3	0	1	1	1	1	1	0	0	0	2	2	2	2	8	41401.8
0	0	136	2	101	35	2	2	2	95	110	200	0	0	1	72	22.9	1	1	14	45529.7	0	0	1	0	0	0	0	0	0	1	3	0	1	1	1	0	0	0	0	0	2	2	2	2	14	45529.7
0	0	116	2	101	15	2	2	2	160	180	200	0	0	0	79	22.1	0	0	17	54630.9	1	0	1	1	0	0	0	1	0	1	3	0	1	0	1	1	1	0	0	0	2	2	2	1	17	54630.9
0	0	120	3	101	19	2	2	2	110	155	200	0	0	0	84	20.7	0	0	11	32411.9	0	0	0	0	0	0	0	0	0	0	3	0	1	0	1	1	1	0	0	0	2	2	2	1	11	32411.9
0	0	126	6	102	24	2	2	2	110	140	200	0	0	0	76	25.7	0	0	20	46695.3	0	0	0	0	0	0	0	0	0	0	3	0	1	0	0	0	0	0	0	0	2	2	2	2	20	46695.3
0	0	137	6	102	35	2	2	2	95	120	400	0	0	1	94	16	1	1	9	29411.3	0	0	1	0	0	0	0	0	0	0	3	0	1	1	1	0	0	0	0	0	2	2	2	1	9	29411.3
0	0	127	2	103	24	2	2	2	95	125	200	0	0	0	88	27.1	0	0	21	34477.3	1	0	1	0	0	0	0	1	0	0	2	0	1	1	1	1	1	0	0	0	2	2	2	2	21	34477.3
0	0	115	3	103	12	2	2	2	70	120	200	0	0	0	85	25.4	0	0	8	41421.7	1	0	1	1	0	0	0	0	0	1	3	0	1	1	1	1	2	0	0	0	2	2	2	1	8	41421.7
0	0	126	3	103	23	2	2	2	60	100	200	0	0	0	80	23.7	0	0	9	34063.6	0	0	1	0	0	0	0	0	0	1	3	0	1	0	1	0	0	0	0	0	2	2	2	1	9	34063.6
0	0	144	3	103	41	2	2	2	155	185	200	0	0	0	85	23.5	0	0	21	57112.2	0	0	1	0	0	0	0	0	0	0	3	0	1	0	1	1	1	0	0	0	2	2	2	1	21	57112.2
0	0	112	3	104	8	2	2	2	135	175	200	0	0	0	90	21.5	0	0	11	16738.4	0	0	0	0	0	0	0	0	0	0	3	0	1	0	1	1	1	0	0	0	2	2	2	2	11	16738.4
0	0	117	2	104	13	2	2	2	100	125	200	0	0	0	99	19.5	0	0	17	44702.1	0	0	0	0	0	0	0	0	0	0	4	0	1	0	0	1	1	0	0	0	2	2	2	2	17	44702.1
0	0	108	2	104	4	2	2	2	100	140	200	0	0	0	81	22.9	0	0	10	40236.3	0	0	0	0	0	0	0	0	0	1	3	0	1	1	1	1	1	0	0	0	2	2	2	1	10	40236.3
0	0	116	0	104	12	2	2	2	160	185	200	0	0	0	84	25	0	1	10	13794.3	0	0	0	0	0	0	0	0	0	0	3	0	1	0	1	1	1	0	0	0	2	2	2	1	10	13794.3
0	0	121	6	105	16	2	2	2	90	145	200	0	0	0	72	25.4	0	0	12	44729.7	1	1	0	0	0	0	0	1	0	0	3	0	1	0	1	1	1	0	0	0	2	2	2	2	12	44729.7
0	0	117	3	105	12	2	2	2	75	115	200	0	0	0	89	25.4	0	0	13	40474.1	1	0	1	1	0	0	0	1	0	0	3	0	1	1	1	0	0	0	0	0	2	2	2	1	13	40474.1
0	0	119	0	105	14	2	2	2	120	140	200	0	0	1	81	23.7	0	0	9	36140	0	1	1	1	0	0	0	0	0	0	3	0	1	0	1	1	1	0	0	0	2	2	2	1	9	36140
0	0	125	2	105	20	2	2	2	115	140	200	0	0	0	86	27.3	0	0	14	4330.7	0	0	1	0	0	0	0	0	0	0	3	0	1	1	0	1	1	1	0	0	2	2	2	1	14	4330.7
0	0	116	3	106	10	2	2	2	60	85	200	0	0	0	80	22.9	0	0	9	35984.7	1	0	1	0	0	0	0	1	0	0	3	0	1	0	1	1	1	0	0	0	2	2	2	2	9	35984.7
0	0	119	3	106	13	2	2	2	115	145	200	0	0	0	79	28.6	0	0	8	49561.9	0	0	1	0	0	0	0	0	0	0	3	0	1	1	1	1	1	0	0	0	2	2	2	2	8	49561.9
0	0	125	5.5	106	19	2	2	2	120	160	200	0	0	0	72	24	0	0	9	35956.3	0	0	0	0	0	0	0	0	0	0	3	0	1	1	0	0	0	0	0	0	2	2	2	2	9	35956.3
0	0	130	2	106	24	2	2	2	80	135	200	0	0	0	81	17.6	0	0	11	37874.9	0	0	1	1	0	0	0	0	0	0	3	1	1	0	0	0	0	0	0	0	2	2	2	2	11	37874.9
0	0	135	2	106	29	2	2	2	110	150	200	0	0	0	82	24.4	0	0	22	61674.6	0	0	1	1	0	0	0	0	0	0	3	0	1	1	1	1	1	0	0	0	2	2	2	2	22	61674.6
0	0	113	6	106	7	2	2	1	80	115	200	0	0	1	83	21	1	0	10	54161.6	1	1	1	1	1	0	0	0	0	0	3	0	0	0	1	0	0	0	0	0	2	2	2	1	10	54161.6
0	0	116	2	106	10	2	2	2	115	130	200	0	0	0	83	25.7	0	0	17	42782.3	0	0	0	0	0	0	0	0	0	0	3	0	1	1	1	0	0	0	0	0	2	2	2	1	17	42782.3
0	0	119	5	106	13	2	2	1	115	175	200	0	0	0	79	22.2	0	0	9	42029	0	0	0	0	0	0	0	0	0	0	3	0	0	0	1	0	0	0	0	0	2	2	2	1	9	42029
0	0	119	0	106	13	2	2	2	45	105	200	0	0	1	75	20.8	1	1	10	19437.3	0	0	1	0	0	0	0	0	0	0	3	0	1	1	0	0	0	0	0	0	2	2	2	1	10	19437.3
0	0	125	4.5	106	19	2	2	2	135	165	200	0	0	0	83	25.4	0	0	21	6470.8	1	0	0	0	0	0	0	1	0	0	4	0	1	0	0	1	1	0	0	0	2	2	2	1	21	6470.8
0	0	127	2	106	21	2	2	2	150	180	200	0	0	1	86	19	0	0	16	47618	1	0	1	0	0	0	0	1	0	1	3	0	1	1	1	1	1	0	0	0	2	2	2	1	16	47618
0	0	130	0	106	24	2	2	1	125	165	200	0	0	1	99	25.4	1	1	17	52477.7	0	0	0	0	0	0	0	0	0	1	3	0	1	0	1	1	1	0	0	0	2	2	2	1	17	52477.7
0	0	132	2	106	26	2	2	1	40	60	200	0	0	0	92	21.5	0	0	10	46520.4	0	0	0	0	0	0	0	0	0	0	3	0	0	0	1	0	0	0	0	0	2	2	2	1	10	46520.4
0	0	120	2	107	13	2	2	2	85	135	200	0	0	1	82	23.9	0	0	8	145901	0	1	1	1	0	0	0	0	0	1	3	0	1	0	1	1	1	0	0	0	2	2	2	1	8	145901
0	0	110	2	109	1	2	2	2	65	110	200	0	0	0	83	22.9	0	0	18	48334	0	0	0	0	0	0	0	0	0	0	3	1	1	0	1	0	0	0	0	0	2	2	2	2	18	48334
0	0	132	2	109	23	2	2	2	160	195	200	0	0	0	78	27.6	0	0	16	13011.7	1	0	1	0	0	0	0	1	0	0	3	0	1	1	1	1	1	0	0	0	2	2	2	2	16	13011.7
0	0	119	0	109	10	2	2	2	110	150	200	0	0	1	92	21.5	0	0	13	6956.76	0	0	0	0	0	1	0	0	0	0	2	0	1	1	1	1	1	0	0	0	2	2	2	1	13	6956.76
0	0	121	0	109	12	2	2	2	140	175	200	0	0	0	81	24.1	0	0	21	68264.2	2	0	0	0	1	0	0	1	1	0	3	0	1	1	1	1	1	0	1	0	2	2	2	1	21	68264.2
0	0	127	2	109	18	2	2	2	90	120	200	0	0	0	86	25.7	0	0	7	29654.4	0	0	1	0	0	0	0	0	0	1	3	0	0	0	1	0	0	0	0	0	2	2	2	1	7	29654.4
0	0	91	2	110	19	2	2	2	70	105	100	0	0	0	87	26.7	0	0	9	34015.6	0	0	0	0	0	0	0	0	0	0	3	0	1	0	1	1	1	0	0	0	2	2	2	2	9	34015.6
0	0	122	2	110	12	2	2	1	115	165	200	0	0	0	82	24.8	0	0	13	45885.2	1	0	1	0	0	0	0	1	0	1	3	0	1	0	1	1	1	0	0	0	2	2	2	1	13	45885.2
0	0	123	3	110	13	2	2	2	90	120	200	0	0	0	82	27.1	0	0	12	44806.8	0	0	1	0	0	0	0	0	0	0	3	0	1	1	0	1	1	0	0	0	2	2	2	1	12	44806.8
0	0	142	2	110	32	2	2	2	120	150	200	0	0	1	78	20.5	0	0	11	54533.1	1	0	1	0	0	0	0	0	0	0	4	0	1	0	1	1	1	0	0	0	2	2	2	1	11	54533.1
0	0	122	2	111	11	2	2	2	135	165	200	0	0	0	81	23.3	0	0	16	59553.3	1	0	0	1	1	1	0	0	0	0	3	0	1	1	1	1	1	1	0	0	2	2	2	2	16	59553.3
0	0	123	3	111	12	2	2	2	90	160	200	0	0	1	81	13.8	1	0	13	48569.4	1	1	1	1	0	0	1	0	0	0	3	0	1	0	1	1	1	0	0	0	2	2	2	1	13	48569.4
0	0	125	3	111	14	2	2	2	135	160	200	0	0	1	82	22.9	1	0	10	43236.5	0	1	0	0	0	0	0	0	0	0	3	0	1	0	0	1	1	0	0	0	2	2	2	1	10	43236.5
0	0	133	3	112	21	2	2	2	115	175	200	0	0	1	73	22.1	0	0	13	39649.3	0	0	1	0	0	0	0	0	0	0	3	0	1	0	0	1	1	0	0	0	2	2	2	2	13	39649.3
0	0	121	3	112	9	2	2	2	65	95	200	0	0	0	80	22.7	0	0	14	52804.1	1	0	1	0	0	0	0	1	0	0	3	0	1	1	0	1	1	0	0	0	2	2	2	1	14	52804.1
0	0	123	2	113	10	2	2	2	90	120	200	0	0	0	80	27.1	0	0	14	36344.1	0	0	0	0	0	0	0	0	0	0	3	0	1	1	1	1	1	0	0	0	2	2	2	2	14	36344.1
0	0	128	2	113	15	2	2	2	120	155	200	0	0	0	74	22.9	0	0	21	55403.6	0	0	0	0	0	0	0	0	0	0	3	0	1	0	1	1	1	0	0	0	2	2	2	2	21	55403.6
0	0	133	2	113	20	2	2	2	40	80	200	0	0	0	79	23.9	0	0	10	42992.1	1	0	1	0	0	0	0	1	0	0	4	0	1	0	1	0	0	0	0	0	2	2	2	2	10	42992.1
0	0	137	2	113	24	2	2	2	105	140	200	0	0	0	68	26.7	0	0	12	39835	0	1	0	0	0	0	0	0	0	0	4	0	0	0	0	0	0	0	0	0	2	2	2	2	12	39835
0	0	128	3	113	15	2	2	2	115	125	200	0	0	0	71	22.9	0	0	28	46778.8	1	0	1	0	0	0	0	1	0	0	3	0	1	0	1	0	0	0	0	0	2	2	2	1	28	46778.8
0	0	123	3	114	9	2	2	2	120	140	200	0	0	1	82	16.7	1	0	13	57856.1	0	1	1	0	0	0	0	0	0	0	3	0	1	0	1	0	0	0	0	0	2	2	2	2	13	57856.1
0	0	123	3	114	9	2	2	2	110	130	200	0	0	0	81	27.5	0	0	23	35925.5	1	0	0	1	0	0	0	1	1	1	3	0	1	0	1	0	0	1	0	0	2	2	2	2	23	35925.5
0	0	133	2	114	19	2	2	2	105	130	200	0	0	0	87	25.4	0	0	18	42811.3	0	0	1	1	0	0	0	0	0	0	3	0	1	1	0	1	1	0	0	0	2	2	2	1	18	42811.3
0	0	134	2	114	20	2	2	2	115	155	200	0	0	1	75	20.8	1	1	15	66625.4	1	0	1	1	0	0	1	0	0	0	3	0	1	1	1	1	1	0	0	0	2	2	2	1	15	66625.4
0	0	119	3	115	4	2	2	2	100	140	200	0	0	0	94	22.7	0	0	17	39370.9	1	0	0	0	0	0	0	0	0	1	4	0	1	1	1	1	3	0	0	0	2	2	2	2	17	39370.9
0	0	133	0	115	18	2	2	2	105	135	200	0	0	0	66	26.2	0	0	5	9280.79	0	1	0	0	0	0	0	0	0	0	3	0	1	1	1	0	0	0	0	0	2	2	2	2	5	9280.79
0	0	139	5	115	24	2	2	1	85	110	200	0	0	0	90	17.9	0	0	7	68664.8	1	0	0	0	0	0	0	1	0	0	4	0	1	0	0	0	0	0	0	0	2	2	2	2	7	68664.8
0	0	118	2	115	3	2	2	2	90	135	200	0	0	0	76	17.1	0	0	9	35356.7	0	0	0	0	0	0	0	0	0	0	4	0	1	0	0	1	1	0	0	0	2	2	2	1	9	35356.7
0	0	96	0	116	20	2	2	2	105	155	100	0	0	0	81	19.8	0	0	10	47136.5	0	0	0	0	0	0	0	0	0	1	3	0	1	0	1	0	0	0	0	0	2	2	2	2	10	47136.5
0	0	133	2	116	17	2	2	2	55	95	200	0	0	1	84	26.2	0	0	14	48027.7	0	0	1	0	0	1	0	0	0	1	3	0	1	0	1	1	1	0	0	0	2	2	2	2	14	48027.7
0	0	136	3	116	20	2	2	2	120	150	200	0	0	0	82	20	0	0	31	69214.7	0	0	0	0	0	0	0	0	0	0	4	0	1	1	1	1	1	0	0	0	2	2	2	1	31	69214.7
0	0	124	2	117	7	2	2	2	90	145	200	0	0	0	83	30.1	0	0	11	67488.7	0	0	0	0	0	0	0	0	0	0	3	0	1	1	1	1	1	0	0	0	2	2	2	2	11	67488.7
0	0	129	2	117	12	2	2	1	55	95	200	0	0	0	88	22.9	0	0	9	41522.9	0	0	0	0	0	0	0	0	0	0	3	1	1	0	1	0	0	0	0	0	2	2	2	2	9	41522.9
0	0	137	4	118	19	2	2	2	95	130	200	0	0	0	79	27	0	0	5	30226	0	0	1	0	0	0	0	0	0	0	3	0	1	0	1	0	0	0	0	0	2	2	2	1	5	30226
0	0	135	0	119	16	2	2	2	55	115	200	0	0	1	89	16.7	0	0	9	37678.7	0	0	0	0	0	0	0	0	0	1	3	0	1	0	1	1	1	0	0	0	2	2	2	2	9	37678.7
0	0	112	0	119	7	2	2	2	80	110	200	0	0	0	70	22.3	0	0	25	43435.5	1	0	1	0	0	0	0	1	0	0	3	0	1	0	0	1	1	0	0	0	2	2	2	1	25	43435.5
0	0	130	2	121	9	2	2	2	100	135	200	0	0	1	81	26.7	1	1	18	42415.8	0	0	1	0	0	0	0	0	0	0	3	0	1	1	1	0	0	0	0	0	2	2	2	2	18	42415.8
0	0	143	2	122	21	2	2	2	85	125	200	0	0	1	76	23.2	0	0	7	35999.9	0	1	0	0	0	0	0	0	0	0	3	0	1	0	1	0	0	0	0	0	2	2	2	2	7	35999.9
0	0	123	0	123	0	2	2	1	65	100	100	0	0	1	83	13.8	0	0	8	39781.1	1	0	0	0	0	0	0	1	0	0	4	0	1	0	1	1	1	0	0	0	2	2	2	1	8	39781.1
0	0	126	0	124	2	2	2	1	65	85	100	0	0	1	86	22.9	0	0	44	12179.1	2	0	0	0	1	0	1	0	0	1	4	1	1	0	1	1	2	0	0	0	2	2	2	1	44	12179.1
0	0	137	2	124	13	2	2	2	120	145	100	0	0	0	80	21.8	1	0	14	67203.2	0	0	0	0	0	0	0	0	0	0	3	0	1	0	0	1	1	0	0	0	2	2	2	1	14	67203.2
0	0	131	5.5	125	6	2	2	2	80	120	100	0	0	1	79	21.6	0	0	16	42519.6	1	0	0	1	0	0	0	1	0	1	3	0	1	1	1	0	0	0	0	0	2	2	2	2	16	42519.6
0	0	140	0	125	15	2	2	2	95	125	100	0	0	0	85	20.4	0	0	10	72603.8	0	0	1	0	0	0	0	0	0	0	3	0	1	1	1	1	1	0	0	0	2	2	2	2	10	72603.8
0	0	126	2	127	1	2	2	2	70	110	100	0	0	1	67	20.2	1	1	28	62318.3	1	0	1	0	0	0	1	0	0	0	3	0	1	0	0	1	1	0	0	0	2	2	2	2	28	62318.3
0	0	102	0	131	29	2	2	2	85	120	200	0	0	1	74	22.5	1	1	12	39265.8	0	0	1	0	0	0	0	0	0	0	3	0	1	0	0	1	1	0	0	0	2	2	2	2	12	39265.8
0	0	119	2	134	15	2	2	2	110	150	200	0	0	0	75	21.2	0	0	23	65555.9	0	1	0	0	0	0	0	0	0	0	3	0	1	1	1	1	2	0	0	0	2	2	2	1	23	65555.9
0	0	131	3	50	81	1	1	2	85	105	500	1	1	0	67	22	0	0	10	53228.8	1	0	1	0	0	0	0	1	0	0	3	0	0	0	0	0	0	0	0	0	2	2	2	1	10	53228.8
0	0	109	9.5	56	53	1	1	2	90	110	500	1	1	1	69	22.9	0	0	4	46070.2	0	0	1	1	0	0	0	0	0	0	3	0	1	1	1	0	0	0	0	0	2	2	2	2	5	46070.2
0	0	80	2	62	18	1	1	2	95	110	200	1	1	0	84	16.5	0	0	4	8202.6	1	0	0	0	0	0	1	0	0	0	2	0	1	0	1	1	1	0	0	0	2	2	2	1	5	8202.6
0	0	120	3	67	53	1	1	1	80	175	300	1	1	0	80	24	0	0	6	44469.9	0	0	1	0	0	0	0	0	0	0	3	0	0	0	0	0	0	0	0	0	2	2	2	2	6	44469.9
0	0	93	2	69	24	1	1	1	140	155	300	1	1	0	84	17.6	0	0	10	33408.5	0	0	0	0	0	0	0	0	0	0	3	0	1	0	1	0	0	0	0	0	2	2	2	1	10	33408.5
0	0	127	2	70	57	1	1	2	85	110	400	1	0	0	74	24	0	0	6	47304.5	0	0	0	0	0	0	0	0	0	0	3	0	0	1	0	0	0	0	0	0	2	2	2	1	6	47304.5
0	0	86	3	72	14	1	1	2	135	180	150	1	0	0	75	26.2	0	0	7	52695.5	0	0	0	0	0	0	0	0	0	0	3	0	1	0	0	0	0	0	0	0	2	2	2	2	7	52695.5
0	0	102	6	73	29	1	1	2	110	130	200	1	0	0	68	20	0	0	10	64072.9	0	0	0	0	0	0	0	0	0	0	3	0	1	0	1	0	0	0	0	0	2	2	2	2	10	64072.9
0	0	127	3	73	54	1	1	2	60	105	400	1	0	0	71	14.6	0	0	10	8624.54	0	0	0	1	0	0	0	0	0	0	3	0	1	0	1	0	0	0	0	0	2	2	2	1	10	8624.54
0	0	123	0	76	47	1	1	2	55	80	300	1	0	0	84	18.1	0	0	7	32810.9	0	0	0	0	0	0	0	0	0	0	3	0	0	0	1	0	0	0	0	0	2	2	2	2	7	32810.9
0	0	104	2	76	28	1	1	2	110	140	200	1	0	1	72	22	1	1	13	58132.4	2	0	1	0	0	0	1	1	0	0	3	0	1	0	0	0	0	0	0	0	2	2	2	1	13	58132.4
0	0	107	2	77	30	1	1	1	95	115	200	1	0	0	81	24.2	0	0	9	52441.5	1	0	1	1	0	0	0	1	0	0	3	0	0	0	0	0	0	0	0	0	2	2	2	2	9	52441.5
0	0	89	3	77	12	1	1	2	90	210	200	1	0	0	88	20.8	0	0	17	44357.3	0	0	0	0	0	0	0	0	0	0	3	0	1	1	1	0	0	0	0	0	2	2	2	1	17	44357.3
0	0	93	4	78	15	1	1	2	50	100	200	1	0	0	96	17.8	0	0	5	42127	0	0	0	0	0	0	0	0	0	0	3	0	0	0	1	0	0	0	0	0	2	2	2	2	5	42127
0	0	98	3	78	20	1	1	1	65	115	200	1	0	0	77	20	0	0	11	368361	0	0	1	0	0	0	0	0	0	0	3	0	0	0	1	0	0	0	0	0	2	2	2	2	11	368361
0	0	84	3	78	6	1	1	2	85	120	200	1	0	0	65	18.1	0	0	10	50425.7	0	0	1	0	0	0	0	0	0	1	3	0	1	0	1	0	0	0	0	0	2	2	2	1	10	50425.7
0	0	102	2	78	24	1	1	2	60	90	200	1	0	1	68	20.8	1	1	6	41095.8	0	0	0	0	0	0	0	0	0	0	3	0	1	0	1	0	0	0	0	0	2	2	2	1	6	41095.8
0	0	115	2	78	37	1	1	1	85	105	200	1	0	0	76	20.1	0	0	6	45836.3	1	0	1	1	0	0	0	1	0	0	3	0	0	0	0	0	0	0	0	0	2	2	2	1	6	45836.3
0	0	92	3	79	13	1	1	1	65	125	200	1	0	0	72	24	0	0	8	50452.9	0	0	0	0	0	0	0	0	0	0	3	0	0	0	0	0	0	0	0	0	2	2	2	2	8	50452.9
0	0	111	4	79	32	1	1	2	70	100	200	1	0	0	65	27.5	0	0	5	43450.5	1	0	1	0	0	0	0	1	0	1	3	0	1	1	1	0	0	0	0	0	2	2	2	2	5	43450.5
0	0	114	2	79	35	1	1	1	55	110	200	1	0	0	69	28	0	0	7	13242.4	0	0	1	0	0	0	0	0	0	0	3	0	1	0	0	0	0	0	0	0	2	2	2	2	7	13242.4
0	0	121	2	79	42	1	1	1	70	120	200	1	0	0	81	18	0	0	11	54442.1	0	0	0	0	0	0	0	0	0	0	3	0	0	0	1	0	0	0	0	0	2	2	2	2	11	54442.1
0	0	123	2	79	44	1	1	2	75	110	200	1	0	0	72	21.5	0	0	13	45352.3	0	0	0	0	0	0	0	0	0	0	3	0	1	0	1	0	0	0	0	0	2	2	2	2	13	45352.3
0	0	92	3	80	12	1	1	2	65	100	200	1	0	0	76	22.9	0	0	7	44787.9	1	0	1	0	0	0	0	1	0	1	2	0	1	0	1	0	0	0	0	0	2	2	2	2	7	44787.9
0	0	102	2	80	22	1	1	1	90	170	200	1	0	0	82	27.7	0	0	13	70648.2	0	0	0	0	0	0	0	0	0	0	3	0	0	0	1	0	0	0	0	0	2	2	2	1	13	70648.2
0	0	116	3	80	36	1	1	2	105	160	200	1	0	0	66	23.8	0	0	6	47232.6	1	0	0	0	0	0	0	1	0	0	2	0	1	0	1	0	0	0	0	0	2	2	2	1	6	47232.6
0	0	77	2	81	4	1	1	2	75	105	200	1	0	0	82	16	0	0	11	48016	1	0	1	0	0	0	0	1	0	1	3	0	1	0	1	0	0	0	0	0	2	2	2	2	11	48016
0	0	71	4	82	11	1	1	1	80	95	100	1	0	1	80	22	1	0	10	51503.3	0	0	0	0	0	0	0	0	0	0	3	0	0	0	0	0	0	0	0	0	2	2	2	2	10	51503.3
0	0	90	2	82	8	1	1	2	105	120	200	1	0	1	68	17.6	1	1	12	53104.7	0	0	0	1	0	0	0	0	0	0	3	0	0	0	1	0	0	0	0	0	2	2	2	1	12	53104.7
0	0	95	2	82	13	1	1	1	50	85	200	1	0	0	82	22.9	0	0	6	6827.89	0	0	0	0	0	0	0	0	0	0	3	0	0	0	1	0	0	0	0	0	2	2	2	1	6	6827.89
0	0	108	2	82	26	1	1	1	105	130	200	1	0	0	82	22.9	0	0	17	59704.3	2	0	0	0	0	0	1	1	0	1	4	0	0	0	1	0	0	0	0	0	2	2	2	1	17	59704.3
0	0	115	2	83	32	1	1	1	160	180	200	1	0	0	71	23.4	0	0	12	66019.5	0	0	0	0	0	0	0	0	0	0	3	0	0	0	0	0	0	0	0	0	2	2	2	2	12	66019.5
0	0	121	0	83	38	1	1	2	165	200	200	1	0	0	72	23.5	0	0	16	54375.2	0	0	0	0	0	0	0	0	0	0	3	0	1	0	1	0	0	0	0	0	2	2	2	2	16	54375.2
0	0	124	2	83	41	1	1	2	130	170	200	1	0	0	74	27.3	0	0	20	103	0	0	1	0	0	0	0	0	0	0	3	0	1	1	1	0	0	0	0	0	2	2	2	2	20	103
0	0	96	3	83	13	1	1	2	120	165	200	1	0	0	83	16.4	0	0	14	55368.3	0	1	1	0	0	0	0	0	0	0	3	0	1	1	1	1	1	0	0	0	2	2	2	1	14	55368.3
0	0	114	0	83	31	1	1	1	65	130	200	1	0	0	74	22.9	0	0	17	46501	0	0	0	0	0	0	0	0	0	1	3	0	0	1	1	0	0	0	0	0	2	2	2	1	17	46501
0	0	132	2	83	49	1	1	2	70	110	200	1	0	0	65	25.6	0	0	19	118630	0	0	1	1	0	0	0	0	0	0	3	0	1	1	0	0	0	0	0	0	2	2	2	1	19	118630
0	0	135	2	83	52	1	1	1	75	125	300	1	0	0	70	17.9	0	0	12	43512.5	0	0	0	0	0	0	0	0	0	0	2	0	0	0	0	0	0	0	0	0	2	2	2	1	12	43512.5
0	0	109	3	84	25	1	1	2	60	90	200	1	0	0	88	22.9	0	0	8	5832.76	0	0	0	0	0	0	0	0	0	0	3	0	1	1	1	0	0	0	0	0	2	2	2	2	8	5832.76
0	0	112	2	84	28	1	1	2	65	110	200	1	0	0	77	30	0	0	7	48033.3	0	0	1	0	0	0	0	0	0	0	2	0	1	1	0	0	0	0	0	0	2	2	2	2	7	48033.3
0	0	147	3	84	63	1	1	1	80	150	400	1	0	0	84	20	0	0	14	58469.1	0	1	1	0	0	0	0	0	0	0	4	0	0	0	0	0	0	0	0	0	2	2	2	1	14	58469.1
0	0	92	3	85	7	1	1	2	55	105	200	1	0	0	71	26.7	0	0	6	43915.2	0	0	0	0	0	0	0	0	0	0	3	0	1	1	0	0	0	0	0	0	2	2	2	2	6	43915.2
0	0	108	5	85	23	1	1	2	115	145	200	1	0	1	70	28.4	0	0	8	49990	0	0	0	0	0	0	0	0	1	0	3	0	1	0	1	1	1	0	0	0	2	2	2	2	8	49990
0	0	109	2	85	24	1	1	2	80	100	200	1	0	0	82	24.2	0	0	10	48723.5	0	0	0	0	0	0	0	0	0	0	2	0	1	0	1	0	0	0	0	0	2	2	2	2	10	48723.5
0	0	115	0	85	30	1	1	1	120	155	200	1	0	0	78	22	0	0	6	44386.6	0	0	0	0	0	0	0	0	0	0	3	0	0	0	0	0	0	0	0	0	2	2	2	2	6	44386.6
0	0	119	7	85	34	1	1	1	100	120	250	1	0	0	77	22.9	0	0	13	47999.4	0	0	0	0	0	0	0	0	0	0	3	0	0	0	1	0	0	0	0	0	2	2	2	2	13	47999.4
0	0	139	5.5	85	54	1	1	2	145	175	200	1	0	1	79	26	1	1	7	66898.1	1	0	0	1	1	0	0	0	0	0	3	0	1	0	0	0	0	0	0	0	2	2	2	2	7	66898.1
0	0	98	4	85	13	1	1	2	80	105	200	1	0	0	83	17.5	1	1	10	43991.2	0	0	0	0	0	0	0	0	0	0	3	0	0	0	1	0	0	0	0	0	2	2	2	1	10	43991.2
0	0	105	3	85	20	1	1	2	100	160	200	1	0	0	70	19	0	0	9	55351.7	1	0	0	0	0	0	0	1	0	0	3	0	1	0	1	0	0	0	0	0	2	2	2	1	9	55351.7
0	0	114	2	85	29	1	1	2	80	120	200	1	0	1	67	21.5	0	0	9	68596.3	0	0	0	0	0	0	0	0	0	1	4	0	1	0	1	1	1	0	0	0	2	2	2	1	9	68596.3
0	0	100	0	86	14	1	1	2	55	90	200	1	0	0	69	19.5	0	0	9	92889.2	1	0	1	0	0	0	0	1	0	1	3	0	1	0	1	0	0	0	0	0	2	2	2	2	9	92889.2
0	0	107	2	86	21	1	1	2	85	140	200	1	0	0	65	20.8	0	0	7	43972.3	0	0	0	0	0	0	0	0	0	1	2	0	1	0	1	0	0	0	0	0	2	2	2	2	7	43972.3
0	0	115	2	86	29	1	1	1	70	125	200	1	0	0	74	23.4	0	0	8	8610.85	0	1	0	0	0	0	0	0	0	0	3	0	0	0	1	0	0	0	0	0	2	2	2	2	8	8610.85
0	0	115	4	86	29	1	1	2	60	95	200	1	0	0	66	26.6	0	0	11	64214.9	0	0	0	0	0	0	0	0	0	0	3	0	1	0	1	0	0	0	0	0	2	2	2	2	11	64214.9
0	0	121	2	86	35	1	1	2	95	130	200	1	0	0	74	20.5	0	0	7	59969.7	0	0	0	0	0	0	0	0	0	0	3	0	1	0	0	0	0	0	0	0	2	2	2	2	7	59969.7
0	0	136	2	86	50	1	1	2	75	100	200	1	0	0	69	22.5	0	0	8	52030.9	0	0	1	0	0	0	0	0	0	0	3	0	1	1	0	0	0	0	0	0	2	2	2	2	8	52030.9
0	0	95	2	86	9	1	1	2	70	115	200	1	0	0	96	22.9	0	0	9	16770.8	0	0	0	0	0	0	0	0	0	1	3	0	1	0	1	0	0	0	0	0	2	2	2	1	9	16770.8
0	0	124	6	86	38	1	1	1	60	85	300	1	0	0	66	14.9	0	0	5	67911.6	0	0	0	0	0	0	0	0	0	0	3	1	0	0	1	0	0	0	0	0	2	2	2	1	5	67911.6
0	0	142	2	86	56	1	1	1	75	125	400	1	0	1	78	22.9	0	1	8	43331.4	0	0	1	0	0	0	0	0	0	0	3	0	0	0	0	0	0	0	0	0	2	2	2	1	8	43331.4
0	0	84	2	87	3	1	1	1	100	135	200	1	0	0	66	19.1	0	0	7	62623.3	1	0	1	0	0	0	0	1	0	0	3	0	0	0	1	0	0	0	0	0	2	2	2	1	7	62623.3
0	0	90	2	87	3	1	1	1	115	160	200	1	0	1	67	20	0	0	8	54439.4	0	0	0	0	0	0	0	0	0	0	3	0	0	0	1	0	0	0	0	0	2	2	2	1	8	54439.4
0	0	113	3	87	26	1	1	2	65	90	200	1	0	0	89	20.8	0	0	6	51299.7	0	0	1	0	0	0	0	0	0	0	3	0	0	0	1	0	0	0	0	0	2	2	2	1	6	51299.7
0	0	109	5.5	88	21	1	1	1	55	95	200	1	0	0	69	23.4	0	0	9	47294.9	0	0	1	0	0	0	0	0	0	0	3	0	0	0	1	0	0	0	0	0	2	2	2	2	9	47294.9
0	0	133	2	88	45	1	1	2	100	160	250	1	0	0	78	21.5	0	0	11	46817.5	0	0	0	0	0	0	0	0	0	0	3	0	1	0	0	0	0	0	0	0	2	2	2	2	11	46817.5
0	0	95	2	89	6	1	1	1	90	110	200	1	0	0	86	18.8	0	0	9	46886.9	0	0	1	1	0	0	0	0	0	1	3	0	0	0	1	0	0	0	0	0	2	2	2	2	9	46886.9
0	0	97	0	89	8	1	1	1	60	80	200	1	0	0	82	22.8	0	0	22	5516.78	1	0	0	1	0	0	0	1	0	0	3	1	0	0	0	0	0	0	0	0	2	2	2	2	22	5516.78
0	0	105	4	89	16	1	1	1	65	95	300	1	0	0	80	17.6	0	0	8	65906.7	0	1	0	0	0	0	0	0	0	1	3	0	0	0	1	0	0	0	0	0	2	2	2	2	8	65906.7
0	0	115	3	89	26	1	1	2	70	105	200	1	0	0	74	19.3	0	0	7	49432	0	0	0	0	0	0	0	0	0	0	3	0	1	1	1	0	0	0	0	0	2	2	2	2	7	49432
0	0	131	0	89	42	1	1	1	125	160	200	1	0	0	69	25	0	0	8	46244.1	0	0	0	0	0	0	0	0	0	0	3	0	0	0	0	0	0	0	0	0	2	2	2	2	8	46244.1
0	0	146	4	89	57	1	1	1	85	105	400	1	0	0	79	20	0	0	9	51151.2	0	0	0	0	0	0	0	0	0	0	3	0	0	0	1	0	0	0	0	0	2	2	2	2	9	51151.2
0	0	101	3	89	12	1	1	1	50	85	200	1	0	0	86	26.7	0	0	7	44762.5	0	0	1	0	0	0	0	0	0	0	3	0	0	0	1	0	0	0	0	0	2	2	2	1	7	44762.5
0	0	124	2	89	35	1	1	2	80	165	250	1	0	0	69	20.8	0	0	8	47453	1	0	0	0	0	0	0	1	0	0	3	0	1	1	0	0	0	0	0	0	2	2	2	1	8	47453
0	0	116	2	90	26	1	1	2	60	110	200	1	0	0	66	23.4	0	0	8	48615.4	0	0	0	0	0	0	0	0	0	0	2	0	1	0	1	0	0	0	0	0	2	2	2	2	8	48615.4
0	0	126	3	90	36	1	1	1	95	120	200	1	0	0	69	24.2	0	0	8	52256.2	0	0	1	0	0	0	0	0	0	0	3	0	1	0	0	0	0	0	0	0	2	2	2	2	8	52256.2
0	0	129	2	90	39	1	1	1	60	90	300	1	0	0	68	20.3	0	0	4	45868	1	0	0	0	0	0	0	1	0	0	2	0	0	0	0	0	0	0	0	0	2	2	2	1	5	45868
0	0	131	2	90	41	1	1	2	135	170	200	1	0	0	72	23.4	0	0	14	8946.37	1	0	0	0	0	0	0	1	1	0	3	1	1	0	1	1	1	0	0	0	2	2	2	1	14	8946.37
0	0	135	0	90	45	1	1	2	90	130	400	1	0	1	74	25.1	1	0	7	56358.2	1	0	0	0	0	0	1	0	0	1	3	1	1	1	1	0	0	0	0	0	2	2	2	1	7	56358.2
0	0	97	0	91	6	1	1	2	65	95	100	1	0	1	71	22.5	1	1	7	47132.4	0	0	1	0	0	0	0	0	0	0	2	0	1	0	0	0	0	0	0	0	2	2	2	2	7	47132.4
0	0	107	0	91	16	1	1	1	65	95	200	1	0	1	65	21.6	0	0	8	43418.9	0	0	0	0	0	0	0	0	0	1	2	0	0	0	1	0	0	0	0	0	2	2	2	2	8	43418.9
0	0	119	3	91	28	1	1	2	60	115	200	1	0	0	76	32.4	0	0	7	47753.5	0	0	0	0	0	0	0	0	0	0	3	0	1	0	0	0	0	0	0	0	2	2	2	2	7	47753.5
0	0	119	3	91	28	1	1	2	85	120	200	1	0	0	78	25.7	0	0	7	43827.6	0	0	0	0	0	0	0	0	1	0	3	1	1	0	0	0	0	0	0	0	2	2	2	2	7	43827.6
0	0	121	0	91	30	1	1	2	110	140	200	1	0	0	66	19.6	0	0	7	115554	0	0	0	0	0	0	0	0	0	0	2	0	1	0	1	0	0	0	0	0	2	2	2	2	7	115554
0	0	124	0	91	33	1	1	2	80	115	200	1	0	1	68	19	1	0	9	46385.7	1	0	0	0	0	0	0	1	0	0	3	0	0	0	1	0	0	0	0	0	2	2	2	2	9	46385.7
0	0	91	2	91	0	1	1	1	40	65	150	1	0	1	72	19	0	0	9	32332.1	1	0	0	0	0	0	0	1	0	0	3	0	0	0	1	0	0	0	0	0	2	2	2	1	9	32332.1
0	0	98	3	91	7	1	1	1	40	85	200	1	0	1	78	24.2	0	0	9	71679.7	0	0	0	0	0	0	0	0	0	0	2	0	0	0	1	0	0	0	0	0	2	2	2	1	9	71679.7
0	0	104	2	91	13	1	1	1	50	85	200	1	0	0	76	36.7	0	0	12	32592.8	1	0	1	1	0	0	0	1	0	0	3	0	0	0	0	0	0	0	0	0	2	2	2	1	12	32592.8
0	0	123	3	91	32	1	1	1	85	110	200	1	0	0	86	22.9	0	0	7	12113.4	0	0	0	0	0	0	0	0	0	0	3	0	0	0	0	0	0	0	0	0	2	2	2	1	7	12113.4
0	0	128	2	91	37	1	1	2	55	95	200	1	0	0	73	17.3	0	0	11	51493.2	0	0	1	0	0	0	0	0	0	0	3	0	1	1	0	0	0	0	0	0	2	2	2	1	11	51493.2
0	0	75	3	92	17	1	1	2	40	55	200	1	0	0	73	20.3	0	0	5	34740.5	1	0	0	0	0	0	0	1	0	0	3	0	1	1	1	0	0	0	0	0	2	2	2	2	5	34740.5
0	0	123	3	92	31	1	1	2	70	100	200	1	0	1	79	20.8	0	0	12	11120.9	0	0	0	0	0	0	0	0	0	0	3	0	1	0	0	0	0	0	0	0	2	2	2	2	12	11120.9
0	0	128	3	92	36	1	1	2	85	115	200	1	0	0	72	22.9	0	0	11	15668.7	0	0	0	0	0	0	0	0	0	0	3	0	1	0	0	0	0	0	0	0	2	2	2	2	11	15668.7
0	0	119	2	92	27	1	1	1	105	135	200	1	0	0	80	25.4	0	0	13	53450.8	1	0	1	1	0	0	0	1	0	0	3	0	1	0	0	0	0	0	0	0	2	2	2	1	13	53450.8
0	0	122	2	92	30	1	1	1	50	70	200	1	0	0	85	17.6	0	0	7	48797.8	0	0	1	1	0	0	0	0	1	0	3	0	0	1	0	0	0	0	0	0	2	2	2	1	7	48797.8
0	0	127	3	92	35	1	1	1	70	80	200	1	0	0	78	24.2	0	0	7	66059.9	1	0	0	0	0	0	0	1	0	0	3	0	0	0	0	0	0	0	0	0	2	2	2	1	7	66059.9
0	0	128	4	92	36	1	1	1	40	75	350	1	0	0	74	25.4	0	0	11	60634.2	0	0	1	0	0	0	0	0	0	0	3	0	0	0	1	0	0	0	0	0	2	2	2	1	11	60634.2
0	0	97	2	93	4	1	1	1	85	120	200	1	0	0	82	17.9	0	0	7	86012.7	0	0	0	0	0	0	0	0	0	1	3	0	0	0	1	0	0	0	0	0	2	2	2	2	7	86012.7
0	0	101	2	93	8	1	1	2	60	80	200	1	0	0	88	31.3	0	0	10	39969.5	0	0	0	0	0	0	0	0	0	0	4	0	1	0	1	1	1	0	0	0	2	2	2	2	10	39969.5
0	0	102	3	93	9	1	1	1	80	120	200	1	0	1	78	16.9	1	0	10	61122.9	0	0	0	0	0	0	0	0	0	1	4	0	0	0	1	0	0	0	0	0	2	2	2	2	10	61122.9
0	0	109	3	93	16	1	1	1	120	140	200	1	0	0	80	18.8	0	0	11	69322.4	0	0	0	0	0	0	0	0	0	0	3	0	0	1	0	0	0	0	0	0	2	2	2	2	11	69322.4
0	0	116	2	93	23	1	1	2	80	100	200	1	0	0	68	19.6	0	0	7	54902	0	0	0	1	0	0	0	0	0	0	2	0	0	0	1	0	0	0	0	0	2	2	2	2	7	54902
0	0	116	2	93	23	1	1	1	90	150	200	1	0	0	78	20.3	0	0	12	9201.24	0	0	0	1	0	0	0	0	0	0	3	0	1	0	0	0	0	0	0	0	2	2	2	2	12	9201.24
0	0	118	3	93	25	1	1	1	100	130	200	1	0	0	75	23.4	0	0	8	56811.5	0	0	0	0	0	0	0	0	0	0	3	0	0	0	0	0	0	0	0	0	2	2	2	1	8	56811.5
0	0	119	2	93	26	1	1	1	35	65	200	1	0	1	84	20.2	0	0	12	36211.7	0	0	0	0	0	0	0	0	0	1	3	0	0	0	1	0	0	0	0	0	2	2	2	1	12	36211.7
0	0	124	2	93	31	1	1	1	55	90	300	1	0	0	66	19.5	0	0	4	41890	0	0	0	0	0	0	0	0	0	0	2	0	0	0	0	0	0	0	0	0	2	2	2	1	5	41890
0	0	124	2	93	31	1	1	2	50	80	300	1	0	0	74	25.4	0	0	9	72379	0	0	0	0	0	0	0	0	0	0	3	0	1	1	0	0	0	0	0	0	2	2	2	1	9	72379
0	0	131	3	93	38	1	1	2	180	210	200	1	0	0	66	23.4	0	0	17	70448.6	1	0	0	0	0	0	0	1	0	0	3	0	1	0	0	0	0	0	0	0	2	2	2	1	17	70448.6
0	0	134	2	93	41	1	1	2	70	100	300	1	0	0	69	22.6	0	0	18	90625.2	0	0	1	0	0	0	0	0	0	0	3	0	1	1	0	0	0	0	0	0	2	2	2	1	18	90625.2
0	0	136	2	93	43	1	1	2	105	140	300	1	0	0	77	25.3	0	0	11	10154	0	0	1	0	0	0	0	0	0	0	3	0	1	1	1	0	0	0	0	0	2	2	2	1	11	10154
0	0	140	3	93	47	1	1	2	85	140	300	1	0	0	66	22.9	0	0	14	44173.1	1	0	1	0	0	0	0	1	0	0	3	0	1	0	1	0	0	0	0	0	2	2	2	1	14	44173.1
0	0	149	2	93	56	1	1	1	60	85	300	1	0	0	65	31.3	0	0	5	44610.8	0	0	0	0	0	0	0	0	0	0	3	0	0	0	0	0	0	0	0	0	2	2	2	1	5	44610.8
0	0	113	0	94	19	1	1	1	70	95	200	1	0	0	88	21	0	0	6	56805.5	1	0	1	0	0	0	0	1	0	0	3	0	0	0	0	0	0	0	0	0	2	2	2	2	6	56805.5
0	0	120	6	94	26	1	1	1	50	85	400	1	0	0	80	28.8	0	0	11	67626.2	1	0	0	0	0	0	0	1	0	0	3	0	0	0	1	0	0	0	0	0	2	2	2	2	11	67626.2
0	0	130	3	94	36	1	1	1	80	100	300	1	0	0	82	25.4	0	0	10	74279.2	0	0	0	0	0	0	0	0	0	0	3	0	0	0	0	0	0	0	0	0	2	2	2	2	10	74279.2
0	0	77	2	94	17	1	1	2	55	75	100	1	0	1	71	17.5	1	1	9	77155.5	1	0	1	0	0	0	0	1	0	0	4	0	1	0	0	0	0	0	0	0	2	2	2	1	9	77155.5
0	0	118	3	94	24	1	1	2	90	135	200	1	0	0	69	27.1	0	0	8	18395.8	0	0	0	0	0	0	0	0	0	0	2	0	1	1	0	0	0	0	0	0	2	2	2	1	8	18395.8
0	0	121	2	94	27	1	1	2	70	110	200	1	0	0	69	22.3	0	0	14	47630.4	1	0	0	0	0	0	0	1	0	1	3	0	1	0	1	0	0	0	0	0	2	2	2	1	14	47630.4
0	0	124	0	94	30	1	1	1	85	115	200	1	0	0	84	23.4	0	0	6	27468.4	0	0	0	0	0	0	0	0	0	0	3	0	0	0	0	0	0	0	0	0	2	2	2	1	6	27468.4
0	0	133	3	94	39	1	1	1	90	130	300	1	0	1	71	20	0	0	8	173943	0	0	0	0	0	0	0	0	0	0	2	0	0	0	0	0	0	0	0	0	2	2	2	1	8	173943
0	0	133	2	94	39	1	1	2	70	110	200	1	0	0	70	26.7	0	0	9	45072.4	0	0	1	0	0	0	0	0	0	0	3	0	1	1	0	0	0	0	0	0	2	2	2	1	9	45072.4
0	0	136	4	94	42	1	1	2	135	170	200	1	0	0	68	21.5	0	0	7	50741.7	0	0	0	1	0	0	0	0	0	0	3	0	1	1	0	0	0	0	0	0	2	2	2	1	7	50741.7
0	0	127	0	95	32	1	1	1	70	90	300	1	0	0	72	22.9	0	0	8	48674.2	0	0	0	0	0	0	0	0	0	0	3	0	1	0	1	0	0	0	0	0	2	2	2	2	8	48674.2
0	0	113	3	95	18	1	1	1	75	130	200	1	0	0	67	26	0	0	7	43675.7	0	0	0	0	0	0	0	0	0	0	2	0	0	0	0	0	0	0	0	0	2	2	2	1	7	43675.7
0	0	118	2	95	23	1	1	1	55	75	200	1	0	0	70	20.2	0	0	7	51010.3	1	0	0	0	0	0	0	1	0	0	3	0	0	0	0	0	0	0	0	0	2	2	2	1	7	51010.3
0	0	133	3	95	38	1	1	2	75	105	300	1	0	0	70	26.4	0	0	6	50052.6	0	0	1	0	0	0	0	0	0	0	3	0	1	1	0	0	0	0	0	0	2	2	2	1	6	50052.6
0	0	133	0	95	38	1	1	2	85	120	300	1	0	0	79	22.9	0	0	9	15591.5	0	0	1	1	0	0	0	0	0	0	3	0	1	0	0	0	0	0	0	0	2	2	2	1	9	15591.5
0	0	135	7	95	40	1	1	2	105	145	300	1	0	0	76	20.8	0	0	10	47057.2	0	0	0	0	0	0	0	0	0	0	3	0	1	1	1	0	0	0	0	0	2	2	2	1	10	47057.2
0	0	108	3	96	12	1	1	2	90	110	200	1	0	0	81	17.6	0	0	7	40950.7	0	0	0	0	0	0	0	0	0	0	3	0	1	0	1	0	0	0	0	0	2	2	2	2	7	40950.7
0	0	114	3	96	18	1	1	2	60	110	200	1	0	0	84	21.5	0	0	7	32118.9	0	0	0	0	0	0	0	0	0	1	2	0	1	0	1	0	0	0	0	0	2	2	2	2	7	32118.9
0	0	119	4	96	23	1	1	2	95	135	200	1	0	0	79	20.8	0	0	13	64288.6	0	0	0	0	0	0	0	0	0	1	3	0	1	0	1	0	0	0	0	0	2	2	2	2	13	64288.6
0	0	125	0	96	29	1	1	2	65	90	200	1	0	0	73	22.9	0	0	7	25799.3	1	0	0	0	0	0	0	1	0	0	3	0	1	1	0	0	0	0	0	0	2	2	2	2	7	25799.3
0	0	142	3	96	46	1	1	1	80	100	350	1	0	0	83	22	0	0	8	51378.8	0	0	1	0	0	0	0	0	0	0	3	0	1	0	0	0	0	0	0	0	2	2	2	2	8	51378.8
0	0	88	3	96	8	1	1	1	90	150	150	1	0	0	89	22.9	0	0	10	65264.2	0	0	0	0	0	0	0	0	0	0	4	0	1	0	1	1	1	0	0	0	2	2	2	1	10	65264.2
0	0	102	0	96	6	1	1	1	80	110	200	1	0	0	85	23.4	0	0	8	35517.8	0	0	1	0	0	0	0	0	0	1	3	0	0	0	1	0	0	0	0	0	2	2	2	1	8	35517.8
0	0	110	3	96	14	1	1	1	70	85	200	1	0	0	73	29.5	0	0	15	69471.7	2	0	0	1	0	0	1	1	0	0	3	0	0	0	1	0	0	0	0	0	2	2	2	1	15	69471.7
0	0	120	3	96	24	1	1	1	85	110	200	1	0	0	74	22.9	0	0	8	48000.1	1	0	0	0	0	0	1	0	0	0	3	0	0	0	0	0	0	0	0	0	2	2	2	1	8	48000.1
0	0	119	3	97	22	1	1	2	85	150	200	1	0	1	76	24.5	1	1	9	55884.6	0	0	0	0	0	0	0	0	0	0	3	0	1	1	0	0	0	0	0	0	2	2	2	2	9	55884.6
0	0	120	2	97	23	1	1	2	100	130	200	1	0	0	78	30.1	0	0	7	47086.1	0	0	0	0	0	0	0	0	0	0	3	0	1	0	0	0	0	0	0	0	2	2	2	2	7	47086.1
0	0	123	2	97	26	1	1	2	80	115	200	1	0	1	73	25.7	0	0	8	57551.5	0	0	0	0	0	0	0	0	0	0	3	0	1	0	1	0	0	0	0	0	2	2	2	2	8	57551.5
0	0	128	2	97	31	1	1	2	120	170	200	1	0	0	79	21.5	0	0	7	47769.3	0	0	1	0	0	0	0	0	0	0	2	0	1	0	0	0	0	0	0	0	2	2	2	2	7	47769.3
0	0	130	3	97	33	1	1	2	100	130	200	1	0	0	84	23.4	0	0	7	36196.4	0	0	0	0	0	0	0	0	0	0	3	0	1	0	0	0	0	0	0	0	2	2	2	2	7	36196.4
0	0	131	3	97	34	1	1	2	65	100	200	1	0	0	77	20.8	0	0	8	54284	1	0	1	0	0	0	1	0	0	1	3	0	1	1	1	1	1	0	0	0	2	2	2	2	8	54284
0	0	133	3	97	36	1	1	2	70	120	200	1	0	1	74	18.4	1	1	8	44601.7	0	0	0	0	0	0	0	0	0	0	3	0	1	0	0	0	0	0	0	0	2	2	2	2	8	44601.7
0	0	122	2	97	25	1	1	1	85	135	200	1	0	0	80	22.3	0	0	4	50683	0	0	1	0	0	0	0	0	0	0	3	0	0	1	1	0	0	0	0	0	2	2	2	1	5	50683
0	0	130	0	97	33	1	1	1	45	70	200	1	0	0	71	22.9	0	0	26	108406	0	0	1	1	0	0	0	0	0	0	3	1	0	0	1	0	0	0	0	0	2	2	2	1	26	108406
0	0	104	2	98	6	1	1	2	80	120	200	1	0	0	68	24.5	0	0	7	44401.6	0	0	0	0	0	0	0	0	0	1	3	0	1	0	1	0	0	0	0	0	2	2	2	2	7	44401.6
0	0	121	0	98	23	1	1	1	40	85	200	1	0	0	70	22.9	0	0	9	4579.8	1	0	1	0	0	0	0	1	0	0	3	0	1	0	0	0	0	0	0	0	2	2	2	2	9	4579.8
0	0	122	3	98	24	1	1	2	115	165	200	1	0	0	70	19	0	0	6	33768.2	0	0	0	1	0	0	0	0	0	0	3	0	1	1	1	0	0	0	0	0	2	2	2	2	6	33768.2
0	0	132	2	98	34	1	1	2	90	130	300	1	0	0	74	32.9	0	0	12	41199.2	0	1	0	0	0	0	0	0	0	1	3	0	1	0	1	0	0	0	0	0	2	2	2	2	12	41199.2
0	0	133	4	98	35	1	1	1	95	120	400	1	0	0	79	18.3	0	0	8	54386.6	0	0	0	0	0	0	0	0	0	0	3	0	0	0	0	0	0	0	0	0	2	2	2	2	8	54386.6
0	0	113	2	98	15	1	1	2	95	135	200	1	0	0	80	22.9	0	0	15	54978.8	0	0	0	0	0	0	0	0	0	1	3	0	1	1	1	0	0	0	0	0	2	2	2	1	15	54978.8
0	0	122	4	98	24	1	1	1	95	100	200	1	0	0	88	15.1	0	0	8	44424.3	0	0	0	0	0	0	0	0	0	0	3	0	1	0	0	0	0	0	0	0	2	2	2	1	8	44424.3
0	0	124	3	98	26	1	1	2	100	130	200	1	0	0	71	26.4	0	0	10	43586.6	1	0	1	1	0	0	0	1	0	0	3	0	1	0	1	0	0	0	1	0	2	2	2	1	10	43586.6
0	0	127	4	98	29	1	1	1	80	115	200	1	0	0	77	22.2	0	0	11	6846.41	0	0	0	0	0	0	0	0	0	0	3	0	0	0	1	0	0	0	0	0	2	2	2	1	11	6846.41
0	0	103	3	99	4	1	1	1	65	105	200	1	0	0	81	17.2	0	0	15	69133.8	0	0	0	0	0	0	0	0	0	0	3	0	0	0	1	0	0	0	0	0	2	2	2	2	15	69133.8
0	0	114	2	99	15	1	1	2	90	120	200	1	0	0	80	16.9	0	0	8	41273.8	0	0	1	1	0	0	0	0	0	0	3	0	1	0	1	0	0	0	0	0	2	2	2	2	8	41273.8
0	0	115	3	99	16	1	1	1	65	90	200	1	0	0	78	22.9	0	1	8	3843.48	0	0	1	0	0	0	0	0	0	0	3	0	0	1	0	0	0	0	0	0	2	2	2	2	8	3843.48
0	0	116	2	99	17	1	1	1	45	105	200	1	0	0	65	23.4	0	0	8	32928.1	0	0	0	0	0	0	0	0	0	0	3	0	1	0	0	0	0	0	0	0	2	2	2	2	8	32928.1
0	0	120	2	99	21	1	1	2	110	170	200	1	0	0	82	22.9	0	0	7	6415.98	0	0	0	0	0	0	0	0	0	0	3	0	1	0	0	0	0	0	0	0	2	2	2	2	7	6415.98
0	0	136	2	99	37	1	1	2	165	220	200	1	0	0	73	17.8	0	0	13	53117.8	0	0	0	0	0	0	0	0	0	0	3	0	1	1	1	0	0	0	0	0	2	2	2	2	13	53117.8
0	0	117	2	99	18	1	1	1	75	165	200	1	0	0	79	26	0	0	13	64176	0	0	0	0	0	0	0	0	0	0	3	0	0	0	0	0	0	0	0	0	2	2	2	1	13	64176
0	0	123	0	99	24	1	1	2	45	105	200	1	0	0	77	22.9	0	0	4	46840.4	0	0	0	0	0	0	0	0	0	0	3	0	1	1	0	0	0	0	0	0	2	2	2	1	5	46840.4
0	0	123	3	99	24	1	1	1	70	100	200	1	0	0	81	18.5	0	0	11	49567.7	0	0	1	0	0	0	0	0	0	0	3	0	0	0	0	0	0	0	0	0	2	2	2	1	11	49567.7
0	0	113	3	100	13	1	1	2	125	160	200	0	0	0	71	34.4	0	0	8	63216.7	1	0	0	0	0	0	0	1	0	0	3	0	1	0	0	0	0	0	0	0	2	2	2	2	8	63216.7
0	0	125	8	100	25	1	1	1	50	80	200	0	0	1	89	26.1	1	0	12	52731.2	0	0	0	0	0	0	0	0	0	0	3	0	0	0	0	0	0	0	0	0	2	2	2	2	12	52731.2
0	0	111	3	100	11	1	1	1	90	105	200	0	0	0	83	23.6	0	0	12	54712.2	0	0	1	0	0	0	0	0	0	0	3	0	0	0	1	0	0	0	0	0	2	2	2	1	12	54712.2
0	0	141	2	100	41	1	1	1	50	65	400	0	0	1	86	25.4	0	0	5	42894.8	0	0	0	0	0	0	0	0	0	0	3	0	0	0	0	0	0	0	0	0	2	2	2	1	5	42894.8
0	0	143	2	100	43	1	1	2	175	235	350	0	0	1	68	23	1	1	14	41903.1	0	0	0	0	0	0	0	0	0	0	3	0	1	0	1	0	0	0	0	0	2	2	2	1	14	41903.1
0	0	115	6	101	14	1	1	1	45	70	200	0	0	0	93	22.7	0	0	9	44847.5	1	0	1	0	0	0	0	1	0	0	3	0	0	0	0	0	0	0	0	0	2	2	2	2	9	44847.5
0	0	117	2	101	16	1	1	1	50	80	200	0	0	0	89	26.7	0	0	16	11072.3	0	0	1	0	0	0	0	0	0	1	3	0	0	0	1	0	0	0	0	0	2	2	2	2	16	11072.3
0	0	120	3	101	19	1	1	2	115	160	200	0	0	0	72	16.9	0	0	16	40732	1	0	0	0	0	0	0	1	0	0	3	0	1	0	1	0	0	0	0	0	2	2	2	2	16	40732
0	0	123	3	101	22	1	1	1	85	115	200	0	0	0	78	19.6	0	0	8	61581.4	0	0	0	0	0	0	0	0	0	0	3	0	1	0	1	0	0	0	0	0	2	2	2	2	8	61581.4
0	0	126	2	101	25	1	1	2	110	135	200	0	0	0	66	22.9	0	0	9	47883.8	0	0	0	0	0	0	0	0	0	0	3	0	1	1	0	0	0	0	0	0	2	2	2	2	9	47883.8
0	0	133	3	101	32	1	1	1	50	90	200	0	0	0	76	24.1	0	0	7	50920.9	0	0	1	0	0	0	0	0	0	1	3	0	0	0	1	0	0	0	0	0	2	2	2	2	7	50920.9
0	0	104	3	101	3	1	1	2	90	140	200	0	0	0	80	27.5	0	0	7	50699.3	0	0	0	0	0	0	0	0	0	0	3	0	1	1	0	0	0	0	0	0	2	2	2	1	7	50699.3
0	0	106	2	101	5	1	1	2	80	110	200	0	0	0	73	24.7	0	0	7	43751.3	0	0	0	0	0	0	0	0	0	0	3	0	1	0	0	0	0	0	0	0	2	2	2	1	7	43751.3
0	0	114	5	101	13	1	1	2	75	95	200	0	0	0	69	22.6	0	0	7	39781.7	0	0	0	0	0	0	0	0	0	0	2	0	1	1	1	0	0	0	0	0	2	2	2	1	7	39781.7
0	0	115	0	101	14	1	1	1	85	130	200	0	0	0	85	24	0	0	16	59393.2	1	0	1	0	0	0	1	0	0	0	3	0	0	0	1	0	0	0	0	0	2	2	2	1	16	59393.2
0	0	120	2	101	19	1	1	1	60	75	200	0	0	1	74	23.4	0	1	6	21780.7	0	0	0	0	0	0	0	0	0	0	2	0	0	0	0	0	0	0	0	0	2	2	2	1	6	21780.7
0	0	113	3	102	11	1	1	1	85	110	200	0	0	0	85	22.9	0	0	12	70916.1	0	0	0	0	0	0	0	0	0	0	3	0	0	0	1	0	0	0	0	0	2	2	2	2	12	70916.1
0	0	115	0	102	13	1	1	2	55	75	200	0	0	0	82	17.4	0	0	7	66148.4	1	0	0	0	0	0	0	0	0	0	3	0	1	0	1	1	1	0	0	0	2	2	2	2	7	66148.4
0	0	119	4	102	17	1	1	1	100	145	200	0	0	1	79	22.5	0	0	8	59166	0	0	1	0	0	0	0	0	0	0	3	0	0	0	0	0	0	0	0	0	2	2	2	2	8	59166
0	0	120	7	102	18	1	1	2	95	110	200	0	0	0	79	24.7	0	0	7	46877.2	0	0	0	0	0	0	0	0	0	0	3	1	1	0	0	0	0	0	0	0	2	2	2	2	7	46877.2
0	0	126	2	102	24	1	1	2	90	120	200	0	0	0	78	24.2	0	0	9	64937.1	0	0	1	0	0	0	0	0	0	0	3	0	1	1	0	0	0	0	0	0	2	2	2	2	9	64937.1
0	0	143	4	102	41	1	1	2	65	90	200	0	0	0	65	23.5	0	0	9	48034.6	0	0	0	0	0	0	0	0	0	0	3	0	1	0	0	0	0	0	0	0	2	2	2	2	9	48034.6
0	0	114	3	102	12	1	1	2	40	55	200	0	0	0	67	27.3	0	0	10	62459.6	0	0	0	0	0	0	0	0	0	0	3	0	0	0	0	0	0	0	0	0	2	2	2	1	10	62459.6
0	0	121	2	102	19	1	1	1	55	75	200	0	0	0	81	30.9	0	0	4	50065.6	0	0	1	0	0	0	0	0	0	0	3	0	0	0	0	0	0	0	0	0	2	2	2	1	5	50065.6
0	0	136	0	102	34	1	1	1	95	115	200	0	0	0	80	25	0	0	10	48685.3	1	0	0	1	0	0	0	1	0	0	3	0	0	1	0	0	0	0	0	0	2	2	2	1	10	48685.3
0	0	115	2	103	12	1	1	2	85	120	200	0	0	0	66	23	0	0	5	47294.9	0	0	0	0	0	0	0	0	0	0	2	0	1	0	0	0	0	0	0	0	2	2	2	2	5	47294.9
0	0	115	3	103	12	1	1	2	60	90	150	0	0	0	79	24.6	0	0	8	46787.7	0	0	0	0	0	0	0	0	0	0	2	0	1	0	0	0	0	0	0	0	2	2	2	2	8	46787.7
0	0	121	0	103	18	1	1	1	70	100	200	0	0	1	87	15.4	1	1	10	49966.3	0	0	0	0	0	0	0	0	0	0	2	0	0	0	1	0	0	0	0	0	2	2	2	2	10	49966.3
0	0	154	2	103	51	1	1	2	55	85	200	0	0	0	73	26.2	0	0	7	16238.9	1	0	0	0	0	0	0	0	0	0	3	0	1	0	1	0	0	0	0	0	2	2	2	2	7	16238.9
0	0	125	2	103	22	1	1	1	55	130	200	0	0	0	88	21.5	0	0	6	43769.2	0	0	0	0	0	0	0	0	0	0	3	0	0	0	0	0	0	0	0	0	2	2	2	1	6	43769.2
0	0	128	4	103	25	1	1	2	90	120	200	0	0	0	74	26.6	0	0	11	7022.25	0	0	1	1	0	0	0	0	0	0	3	0	1	0	0	0	0	0	0	0	2	2	2	1	11	7022.25
0	0	131	2	103	28	1	1	2	110	130	200	0	0	0	70	23.4	1	0	9	28759.3	0	0	0	0	0	0	0	0	0	0	3	0	1	1	0	0	0	0	0	0	2	2	2	1	9	28759.3
0	0	99	2	104	5	1	1	1	55	90	100	0	0	0	72	20.8	0	0	11	47861.7	1	0	0	0	0	0	0	1	0	0	3	0	0	0	1	0	0	0	0	0	2	2	2	2	11	47861.7
0	0	124	3	104	20	1	1	2	90	120	200	0	0	0	84	22	0	0	10	48472.3	1	0	0	0	0	0	0	1	0	0	3	0	1	0	0	0	0	0	0	0	2	2	2	2	10	48472.3
0	0	128	2	104	24	1	1	1	140	165	200	0	0	0	74	23.4	0	0	12	49749.6	0	0	0	0	0	0	0	0	0	0	3	0	0	0	0	0	0	1	0	0	2	2	2	2	12	49749.6
0	0	133	2	104	29	1	1	2	40	70	200	0	0	0	90	22.9	0	0	8	13949.1	0	0	0	0	0	0	0	0	0	0	3	0	1	0	0	0	0	0	0	0	2	2	2	2	8	13949.1
0	0	133	5	104	29	1	1	2	135	175	200	0	0	0	72	21.6	0	0	11	39443.9	0	0	0	0	0	0	0	0	0	0	3	0	1	1	0	0	0	0	0	0	2	2	2	2	11	39443.9
0	0	136	2	104	32	1	1	2	45	65	200	0	0	0	67	24	0	0	7	19266.8	0	0	0	0	0	0	0	0	0	0	3	0	1	1	0	0	0	0	0	0	2	2	2	2	7	19266.8
0	0	95	2	104	9	1	1	1	60	95	100	0	0	0	78	21.1	0	0	11	51445.8	1	0	0	0	0	0	1	0	0	1	4	0	0	0	1	0	0	0	0	0	2	2	2	1	11	51445.8
0	0	107	2	104	3	1	1	1	40	95	200	0	0	0	75	24.5	0	0	7	39772.4	2	0	1	1	0	0	0	1	0	0	3	0	1	0	0	0	0	0	0	0	2	2	2	1	7	39772.4
0	0	112	10.5	104	8	1	1	1	55	70	400	0	0	0	75	20.7	0	0	17	67560.2	1	0	1	0	0	0	0	1	0	1	3	0	0	0	1	0	0	0	0	0	2	2	2	1	17	67560.2
0	0	125	2	104	21	1	1	1	55	95	200	0	0	1	77	23.7	1	1	6	53237.8	0	0	0	0	0	0	0	0	1	0	3	0	0	0	1	0	0	0	0	0	2	2	2	1	6	53237.8
0	0	139	3	104	35	1	1	1	120	150	200	0	0	0	67	22.9	0	0	7	46133.2	0	0	0	0	0	0	0	0	0	0	3	0	1	0	0	0	0	0	0	0	2	2	2	1	7	46133.2
0	0	149	3	104	45	1	1	2	75	110	300	0	0	0	74	17.8	0	0	6	53947.4	0	0	0	0	0	0	0	0	0	0	3	0	1	1	0	0	0	0	0	0	2	2	2	1	6	53947.4
0	0	128	2	105	23	1	1	1	80	125	200	0	0	0	66	23	0	0	6	48044.2	0	1	1	0	0	0	0	0	0	0	3	0	1	0	0	0	0	0	0	0	2	2	2	2	6	48044.2
0	0	133	2	105	28	1	1	1	120	140	200	0	0	0	78	31.3	0	0	20	79760.8	1	0	1	0	0	0	0	1	0	0	3	0	0	0	0	0	0	0	0	0	2	2	2	2	20	79760.8
0	0	135	3	105	30	1	1	2	85	125	200	0	0	1	69	17.6	0	0	5	44387.8	0	0	0	0	0	0	0	0	0	0	2	0	1	0	1	0	0	0	0	0	2	2	2	2	5	44387.8
0	0	135	2	105	30	1	1	2	100	120	200	0	0	0	68	25.4	0	0	7	52554.2	0	0	0	0	0	0	0	0	0	0	2	0	1	0	0	0	0	0	0	0	2	2	2	2	7	52554.2
0	0	145	2	105	40	1	1	1	30	45	200	0	0	0	81	21.9	0	0	10	57797.4	1	0	0	0	0	0	1	0	0	0	4	0	0	0	0	0	0	0	0	0	2	2	2	2	10	57797.4
0	0	120	2	105	15	1	1	1	60	80	200	0	0	0	87	22.9	1	0	7	77261.3	0	0	0	0	0	0	0	0	1	0	3	0	0	0	0	0	0	0	0	0	2	2	2	1	7	77261.3
0	0	122	6	105	17	1	1	2	90	130	200	0	0	0	65	23.4	0	0	9	49231.6	0	0	0	0	0	0	0	0	0	0	2	0	1	0	0	0	0	0	0	0	2	2	2	1	9	49231.6
0	0	123	0	105	18	1	1	1	70	80	200	0	0	0	72	23	0	0	8	47227.6	0	0	0	0	0	0	0	0	0	0	3	0	0	0	0	0	0	0	0	0	2	2	2	1	8	47227.6
0	0	123	2	105	18	1	1	2	75	100	200	0	0	0	81	18.7	0	0	9	1505.25	0	0	0	0	0	0	0	0	0	0	3	0	1	0	0	0	0	0	0	0	2	2	2	1	9	1505.25
0	0	126	3	105	21	1	1	2	105	135	200	0	0	0	83	27.5	0	0		44172.2	0	0	0	0	0	0	0	0	0	0	3	0	0	0	0	0	0	0	0	0	2	2	2	1	10.7658	44172.2
0	0	126	3	105	21	1	1	1	140	205	200	0	0	1	83	31.1	1	1	16	71123.9	0	0	0	0	0	1	0	0	0	0	3	0	1	0	0	1	1	0	0	0	2	2	2	1	16	71123.9
0	0	128	9.5	105	23	1	1	2	100	150	250	0	0	1	81	20.5	0	0	13	41247.9	0	0	1	1	0	0	0	0	0	0	3	0	1	1	1	0	0	0	0	0	2	2	2	1	13	41247.9
0	0	141	2	105	36	1	1	1	55	85	200	0	0	1	82	24.2	0	0	12	47736.1	0	0	0	0	0	0	0	0	0	0	3	0	0	0	1	0	0	0	0	0	2	2	2	1	12	47736.1
0	0	110	2	106	4	1	1	2	60	75	200	0	0	0	80	27.3	0	0	13	42650	0	0	1	0	0	0	0	0	0	0	3	0	0	0	0	0	0	0	0	0	2	2	2	2	13	42650
0	0	122	3	106	16	1	1	2	155	195	200	0	0	0	65	22.9	0	0	9	55540.9	0	1	0	0	0	0	0	0	0	0	3	0	1	0	1	0	0	0	0	0	2	2	2	2	9	55540.9
0	0	124	2	106	18	1	1	2	75	125	200	0	0	1	72	25.1	0	0	13	55860.6	1	0	1	0	0	0	0	1	0	0	3	0	1	0	1	1	1	0	0	0	2	2	2	2	13	55860.6
0	0	125	2	106	19	1	1	1	35	60	200	0	0	0	65	21.5	0	0	10	47946.7	0	0	0	0	0	0	0	0	0	0	2	0	0	0	0	0	0	0	0	0	2	2	2	2	10	47946.7
0	0	127	2	106	21	1	1	2	75	90	200	0	0	0	69	22.9	0	0	8	44964.5	0	0	0	0	0	0	0	0	0	0	3	0	1	0	1	0	0	0	0	0	2	2	2	2	8	44964.5
0	0	133	2	106	27	1	1	2	75	120	200	0	0	0	71	23.4	0	0	11	46942.5	0	0	0	0	0	0	0	0	1	0	3	0	1	0	1	0	0	0	0	0	2	2	2	2	11	46942.5
0	0	116	3	106	10	1	1	1	65	85	200	0	0	0	65	20	0	0	10	44012.4	0	0	0	0	0	0	0	0	0	1	3	0	0	0	0	0	0	0	0	0	2	2	2	1	10	44012.4
0	0	123	3	106	17	1	1	2	65	80	200	0	0	0	88	22.9	0	0	12	61002.1	0	0	0	0	0	0	0	0	0	0	3	0	1	0	0	0	0	0	0	0	2	2	2	1	12	61002.1
0	0	126	3	106	20	1	1	2	60	85	200	0	0	0	74	21.5	0	0	6	42598	0	0	0	0	0	0	0	0	0	0	3	0	1	0	0	0	0	0	0	0	2	2	2	1	6	42598
0	0	129	3	106	23	1	1	1	65	80	200	0	0	1	81	26	1	0	9	22352.4	0	0	0	0	0	0	0	0	0	0	3	0	0	0	0	0	0	0	0	0	2	2	2	1	9	22352.4
0	0	133	2	106	27	1	1	1	115	140	200	0	0	1	89	28.8	1	1	9	45827.1	0	0	0	0	0	0	0	0	0	0	3	0	0	0	1	0	0	0	0	0	2	2	2	1	9	45827.1
0	0	99	0	107	8	1	1	2	110	140	100	0	0	1	69	16.7	0	0	23	124429	1	0	0	0	0	0	0	0	0	0	3	0	1	0	1	0	0	0	0	0	2	2	2	2	23	124429
0	0	102	3	107	5	1	1	1	80	90	200	0	0	0	75	17.9	0	0	8	48091	0	0	1	0	0	0	0	0	0	1	3	0	0	0	1	0	0	0	0	0	2	2	2	2	8	48091
0	0	122	0	107	15	1	1	1	115	160	150	0	0	1	75	22	0	0	11	38127.1	0	0	0	0	0	0	0	0	0	1	2	0	0	0	1	0	0	0	0	0	2	2	2	2	11	38127.1
0	0	125	2	107	18	1	1	1	100	120	200	0	0	0	83	20	0	0	8	49592.3	0	0	0	0	0	0	0	0	0	0	3	0	0	0	0	0	0	0	0	0	2	2	2	2	8	49592.3
0	0	127	3	107	20	1	1	2	70	125	200	0	0	1	73	24.6	0	0	7	68565.4	0	0	1	0	0	0	0	0	0	0	3	0	1	0	1	0	0	0	0	0	2	2	2	2	7	68565.4
0	0	132	3	107	25	1	1	2	60	95	200	0	0	0	65	27.3	0	0	10	58385.7	0	0	0	0	0	0	0	0	0	0	3	0	1	0	0	0	0	0	0	0	2	2	2	2	10	58385.7
0	0	142	2	107	35	1	1	2	55	105	200	0	0	0	67	25.4	0	0	12	62446.5	0	0	0	0	0	0	0	0	0	0	2	0	1	0	1	0	0	0	0	0	2	2	2	2	12	62446.5
0	0	112	2	107	5	1	1	2	95	150	200	0	0	0	76	19.6	0	0	7	58995.5	1	0	1	0	0	0	1	0	0	0	4	0	1	0	1	1	1	0	0	0	2	2	2	1	7	58995.5
0	0	117	3	107	10	1	1	1	60	80	200	0	0	0	84	22	0	0	8	47120.1	0	0	0	0	0	0	0	0	0	1	3	0	0	0	1	0	0	0	0	0	2	2	2	1	8	47120.1
0	0	124	10	107	17	1	1	1	60	110	300	0	0	0	69	23.7	0	0	7	46770.6	0	0	0	0	0	0	0	0	0	0	3	0	0	0	0	0	0	0	0	0	2	2	2	1	7	46770.6
0	0	125	2	107	18	1	1	2	80	105	200	0	0	0	74	20.2	0	0	6	77864.2	0	0	0	0	0	0	0	0	0	1	3	0	1	0	1	0	0	0	0	0	2	2	2	1	6	77864.2
0	0	132	2	107	25	1	1	1	70	135	200	0	0	1	75	23.9	0	1	6	25129.1	0	0	0	0	0	0	0	0	0	0	3	0	0	0	1	0	0	0	0	0	2	2	2	1	6	25129.1
0	0	98	3	108	10	1	1	2	70	105	200	0	0	0	66	22.3	0	0	8	38081.1	0	0	0	0	0	0	0	0	0	0	3	0	1	1	1	0	0	0	0	0	2	2	2	2	8	38081.1
0	0	116	3	108	8	1	1	2	80	110	200	0	0	0	67	26.8	0	0	8	48879.4	1	0	0	0	0	0	0	1	0	0	3	0	1	0	1	0	0	0	0	0	2	2	2	2	8	48879.4
0	0	120	3	108	12	1	1	2	85	135	200	0	0	0	85	24.5	0	0	10	49745.9	0	0	1	1	0	1	0	0	0	0	3	0	1	0	1	0	0	0	0	0	2	2	2	2	10	49745.9
0	0	126	0	108	18	1	1	1	115	125	200	0	0	0	76	21.9	0	0	6	50409	0	0	0	0	0	0	0	0	0	0	3	0	0	0	0	0	0	0	0	0	2	2	2	2	6	50409
0	0	127	3	108	19	1	1	2	70	110	150	0	0	0	74	19.4	0	0	7	2905.44	0	0	0	0	0	0	0	0	0	0	3	0	1	1	0	0	0	0	0	0	2	2	2	2	7	2905.44
0	0	128	2	108	20	1	1	2	80	120	200	0	0	0	77	23.4	0	0	7	43451.8	0	0	0	0	0	0	0	0	0	0	3	0	1	0	1	0	0	0	0	0	2	2	2	2	7	43451.8
0	0	131	0	108	23	1	1	2	90	140	200	0	0	1	85	18.1	1	0	10	44233	0	0	1	0	0	0	0	0	0	0	3	0	1	0	0	1	1	0	0	0	2	2	2	2	10	44233
0	0	116	3	108	8	1	1	1	100	110	200	0	0	0	69	31.2	0	0	8	42330	0	0	1	1	0	0	0	0	0	0	3	0	0	0	0	0	0	0	0	0	2	2	2	1	8	42330
0	0	122	2	108	14	1	1	1	50	95	150	0	0	0	81	27.3	0	0	9	52683.6	1	0	1	0	0	0	0	1	0	0	3	0	0	1	0	0	0	0	0	0	2	2	2	1	9	52683.6
0	0	130	3	108	22	1	1	2	120	155	200	0	0	1	73	23	0	0	9	65073.7	0	0	1	0	0	0	0	0	0	0	3	0	1	0	0	0	0	0	0	0	2	2	2	1	9	65073.7
0	0	129	2	109	20	1	1	1	85	160	200	0	0	0	73	24.3	0	0	9	44459.5	1	0	1	0	0	0	0	1	0	0	3	0	1	0	0	0	0	0	0	0	2	2	2	2	9	44459.5
0	0	144	3	109	35	1	1	2	80	100	200	0	0	0	65	29.3	0	0	15	67688.6	0	0	1	0	0	0	0	0	0	0	2	0	1	0	1	0	0	0	0	0	2	2	2	2	15	67688.6
0	0	147	3	109	38	1	1	1	60	95	200	0	0	0	66	21.5	0	0	8	43011.9	0	0	0	0	0	0	0	0	0	0	2	0	1	0	0	0	0	0	0	0	2	2	2	2	8	43011.9
0	0	124	3	109	15	1	1	1	50	75	200	0	0	0	66	13.8	0	0	7	62865.1	0	0	0	0	0	0	0	0	0	0	3	0	0	0	0	0	0	0	0	0	2	2	2	1	7	62865.1
0	0	127	3	109	18	1	1	1	50	90	200	0	0	0	66	22.8	0	0	10	66388.4	0	0	0	0	0	0	0	0	0	0	3	0	0	0	0	0	0	0	0	0	2	2	2	1	10	66388.4
0	0	129	2	109	20	1	1	1	60	85	200	0	0	1	83	22	0	0	9	12542.4	0	0	0	0	0	0	0	0	0	0	2	0	0	0	0	0	0	0	0	0	2	2	2	1	9	12542.4
0	0	142	0	109	33	1	1	1	100	120	250	0	0	1	84	24.2	0	0	9	44323.7	0	0	0	0	0	0	0	0	0	0	3	0	0	0	0	0	0	0	0	0	2	2	2	1	9	44323.7
0	0	130	2	110	20	1	1	2	95	115	200	0	0	0	77	27.3	0	0	7	64627.7	0	0	1	0	0	0	0	0	0	0	3	0	1	1	0	0	0	0	0	0	2	2	2	2	7	64627.7
0	0	133	2	110	23	1	1	2	90	135	200	0	0	0	68	20.8	0	0	10	24766	1	0	1	0	0	0	0	1	0	0	2	1	1	1	0	0	0	0	0	0	2	2	2	2	10	24766
0	0	139	3	110	29	1	1	1	75	105	200	0	0	0	78	22.6	0	0	5	39791.5	1	0	0	0	0	0	0	0	0	0	3	1	0	0	1	0	0	0	0	0	2	2	2	2	5	39791.5
0	0	141	2	110	31	1	1	1	80	100	200	0	0	0	78	22.9	0	0	13	55596.2	1	0	0	0	0	0	0	1	0	0	3	1	0	0	0	0	0	0	0	0	2	2	2	2	13	55596.2
0	0	116	3	110	6	1	1	1	70	85	200	0	0	1	71	15.8	1	1	8	45852.1	1	0	0	0	0	0	1	0	0	0	3	0	0	0	0	0	0	0	0	0	2	2	2	1	8	45852.1
0	0	129	0	110	19	1	1	2	65	100	100	0	0	0	75	26.7	0	0	24	77355	0	0	0	0	0	0	0	0	0	0	3	0	1	1	1	0	0	1	0	0	2	2	2	1	24	77355
0	0	111	3	111	0	1	1	2	90	120	200	0	0	0	79	18.7	0	0	10	55628.2	1	0	0	0	0	0	0	1	0	1	3	0	0	1	1	0	0	0	0	0	2	2	2	2	10	55628.2
0	0	115	2	111	4	1	1	1	70	95	200	0	0	0	86	17.8	0	0	12	68764.6	0	0	0	0	0	0	0	0	0	0	4	0	0	0	0	0	0	0	0	0	2	2	2	2	12	68764.6
0	0	151	2	111	40	1	1	2	95	155	200	0	0	0	70	26	0	0	9	52453.5	1	0	1	1	0	0	0	1	0	0	3	0	1	0	1	0	0	0	0	0	2	2	2	2	9	52453.5
0	0	115	2	111	4	1	1	1	45	70	200	0	0	1	79	22.9	1	0	11	46919.9	1	0	0	1	0	0	0	1	0	0	3	0	0	0	1	0	0	0	0	0	2	2	2	1	11	46919.9
0	0	121	2	111	10	1	1	1	50	90	200	0	0	0	66	23.9	0	0	8	46382.9	0	0	1	0	0	0	0	0	0	0	3	0	0	0	0	0	0	0	0	0	2	2	2	1	8	46382.9
0	0	129	2	111	18	1	1	1	100	130	200	0	0	1	76	24.5	0	1	7	44466	0	0	0	0	0	0	0	0	0	0	3	0	0	0	1	0	0	0	0	0	2	2	2	1	7	44466
0	0	132	5	111	21	1	1	2	60	105	200	0	0	0	67	21.5	0	0	10	47217	0	0	0	0	0	0	0	0	0	0	2	0	1	0	1	0	0	0	0	0	2	2	2	1	10	47217
0	0	135	4	111	24	1	1	1	60	90	200	0	0	0	87	30.1	0	0	6	44319.3	0	0	0	0	0	0	0	0	0	0	4	0	0	0	0	0	0	0	0	0	2	2	2	1	6	44319.3
0	0	138	7	111	27	1	1	1	90	115	300	0	0	0	65	21.5	0	0	7	48737.7	1	0	0	1	0	0	0	1	0	0	3	0	0	0	0	0	0	0	0	0	2	2	2	1	7	48737.7
0	0	141	2	111	30	1	1	1	115	150	200	0	0	0	66	25.4	0	0	5	86523.3	0	0	0	0	0	0	0	0	0	0	3	0	0	0	0	0	0	0	0	0	2	2	2	1	5	86523.3
0	0	149	3	111	38	1	1	1	40	75	200	0	0	1	68	27.7	0	0	9	46347.4	0	0	1	1	0	0	0	0	0	0	3	0	0	0	0	0	0	0	0	0	2	2	2	1	9	46347.4
0	0	139	9	112	27	1	1	2	65	105	300	0	0	0	65	22.2	0	0	7	42516	0	0	0	0	0	0	0	0	0	0	3	0	1	0	1	0	0	0	0	0	2	2	2	2	7	42516
0	0	130	2	112	18	1	1	2	100	130	200	0	0	0	66	23	0	0	7	40774.8	0	0	0	0	0	0	0	0	0	0	2	0	1	1	0	0	0	0	0	0	2	2	2	1	7	40774.8
0	0	130	2	112	18	1	1	1	115	135	200	0	0	0	75	20	0	0	8	43092.6	0	0	0	0	0	0	0	0	0	0	3	0	0	0	1	0	0	0	0	0	2	2	2	1	8	43092.6
0	0	133	3	112	21	1	1	2	65	90	200	0	0	0	70	24.4	0	0	10	45542.5	0	0	1	1	0	0	0	0	0	0	3	0	1	0	0	0	0	0	0	0	2	2	2	1	10	45542.5
0	0	135	2	112	23	1	1	2	65	110	200	0	0	0	71	24.8	0	0	7	70898.9	0	0	1	0	0	0	0	0	0	0	2	0	1	1	1	0	0	0	0	0	2	2	2	1	7	70898.9
0	0	140	3	113	27	1	1	1	55	80	200	0	0	0	82	21.5	0	0	8	46254.6	0	0	0	0	0	0	0	0	0	0	3	0	0	0	0	0	0	0	0	0	2	2	2	2	8	46254.6
0	0	142	2	113	29	1	1	2	90	135	200	0	0	1	71	23	1	1	6	54918.1	0	1	0	0	0	0	0	0	0	0	3	0	1	0	0	0	0	0	0	0	2	2	2	2	6	54918.1
0	0	143	2	113	30	1	1	2	75	120	200	0	0	1	65	26	0	0	8	83130.9	0	0	0	0	0	0	0	0	0	0	2	0	1	0	0	0	0	0	0	0	2	2	2	2	8	83130.9
0	0	144	8	113	31	1	1	1	70	100	200	0	0	0	88	20.1	0	0	14	36344.1	0	0	0	0	0	0	0	0	0	0	3	0	1	1	0	0	0	0	0	0	2	2	2	2	14	36344.1
0	0	111	2	113	2	1	1	1	140	160	200	0	0	0	65	23.9	0	0	6	72004.8	1	0	0	0	0	0	0	1	0	0	3	0	0	0	0	0	0	0	0	0	2	2	2	1	6	72004.8
0	0	130	2	113	17	1	1	1	85	110	200	0	0	0	87	17.8	0	0	11	49520.2	1	0	0	0	0	0	0	1	0	0	3	0	0	0	0	0	0	0	0	0	2	2	2	1	11	49520.2
0	0	132	0	113	19	1	1	2	40	65	200	0	0	0	80	22	0	0	6	41406.8	0	0	1	0	0	0	0	0	0	0	3	0	1	0	0	0	0	0	0	0	2	2	2	1	6	41406.8
0	0	133	6	113	20	1	1	1	60	90	200	0	0	1	65	23.9	0	1	9	38291.6	0	0	0	0	0	0	0	0	0	0	3	0	0	0	1	0	0	0	0	0	2	2	2	1	9	38291.6
0	0	133	2	113	20	1	1	2	150	175	200	0	0	0	66	23.7	0	0	20	47804	1	1	1	0	0	0	0	1	0	0	3	0	0	0	0	0	0	0	0	0	2	2	2	1	20	47804
0	0	127	2	114	13	1	1	2	80	125	200	0	0	0	79	24.2	0	0	11	28927.1	1	0	1	0	0	0	0	1	0	0	3	0	1	0	0	0	0	0	0	0	2	2	2	2	11	28927.1
0	0	131	6	114	17	1	1	1	65	100	400	0	0	0	70	26.9	0	0	13	73772.2	0	0	1	0	0	0	0	0	0	0	3	0	0	0	0	0	0	0	0	0	2	2	2	2	13	73772.2
0	0	141	3	114	27	1	1	2	100	185	200	0	0	1	67	25.8	0	0	14	74008.5	1	0	1	0	0	0	0	1	0	0	3	0	1	1	1	1	1	0	0	0	2	2	2	2	14	74008.5
0	0	129	2	114	15	1	1	1	50	105	200	0	0	1	86	13.8	1	1	12	48337.9	0	0	0	0	0	0	0	0	0	0	3	0	1	0	1	1	1	0	0	0	2	2	2	1	12	48337.9
0	0	134	3	114	20	1	1	2	60	90	200	0	0	1	78	26.9	0	0	12	44251.6	0	0	1	1	0	0	0	0	0	0	3	0	0	0	1	0	0	0	0	0	2	2	2	1	12	44251.6
0	0	116	0	115	1	1	1	2	60	100	100	0	0	0	68	21.1	0	0	10		0	0	0	0	0	0	0	0	0	0	2	0	1	0	1	0	0	0	0	0	2	2	2	2	10	47442.3
0	0	151	2	115	36	1	1	2	85	110	200	0	0	0	67	26	0	0	6	44005.9	1	0	0	0	0	0	0	1	0	0	3	0	1	0	0	0	0	0	0	0	2	2	2	2	6	44005.9
0	0	119	2	115	4	1	1	2	50	80	200	0	0	1	72	17.9	1	0	7	45772.4	0	0	0	0	0	1	0	0	0	0	3	0	1	1	0	0	0	0	0	0	2	2	2	1	7	45772.4
0	0	127	2	115	12	1	1	2	65	95	200	0	0	0	76	25.4	0	0	17	42670.2	0	0	1	0	0	0	0	0	0	0	3	0	1	0	1	1	1	0	0	0	2	2	2	1	17	42670.2
0	0	133	2	115	18	1	1	1	90	110	200	0	0	0	74	20.3	0	0	9	59407.8	1	0	0	0	0	0	0	1	0	0	3	0	0	0	0	0	0	0	0	0	2	2	2	1	9	59407.8
0	0	155	4	115	40	1	1	1	85	125	200	0	0	0	72	24.4	0	0	11	41016	1	1	1	1	0	0	0	1	0	0	3	0	0	0	0	0	0	0	0	0	2	2	2	1	11	41016
0	0	122	3	116	6	1	1	2	80	115	200	0	0	0	71	22.9	0	0	6	42328	0	0	1	1	0	0	0	0	0	0	3	0	1	0	0	1	1	0	0	0	2	2	2	1	6	42328
0	0	123	2	116	7	1	1	1	55	100	200	0	0	1	77	16.9	1	1	10	50857.9	0	0	0	0	0	0	0	0	0	0	3	0	0	0	1	0	0	0	0	0	2	2	2	1	10	50857.9
0	0	126	2	116	10	1	1	1	55	90	200	0	0	1	79	20.7	0	0	11	48992.8	0	0	0	0	0	0	0	0	0	0	3	0	1	0	1	0	0	0	0	0	2	2	2	1	11	48992.8
0	0	133	2	116	17	1	1	1	40	55	200	0	0	1	73	18.1	0	0	5	44343	1	0	0	0	0	0	0	1	0	0	3	0	0	0	0	0	0	0	0	0	2	2	2	1	5	44343
0	0	134	2	116	18	1	1	1	120	150	200	0	0	0	80	29.4	0	0	7	39471.7	0	0	1	0	0	1	0	0	0	0	3	0	0	0	1	0	0	0	0	0	2	2	2	1	7	39471.7
0	0	127	0	117	10	1	1	1	100	120	200	0	0	0	84	26.2	0	0	13	36137.2	0	1	1	0	0	0	0	0	0	0	3	0	0	0	1	0	0	0	0	0	2	2	2	2	13	36137.2
0	0	132	2	117	15	1	1	1	65	75	200	0	0	0	65	26	0	0	7	51583.6	0	0	1	0	0	0	0	0	0	0	3	0	0	0	0	0	0	0	0	0	2	2	2	2	7	51583.6
0	0	140	3	117	23	1	1	1	40	70	200	0	0	1	80	19	1	1	6	48231.9	1	0	0	0	0	0	0	1	0	0	3	0	0	0	0	0	0	0	0	0	2	2	2	2	6	48231.9
0	0	120	3	117	3	1	1	1	105	125	200	0	0	0	80	24.2	0	0	10	49244.3	1	0	0	0	0	0	0	1	0	0	3	0	0	0	1	0	0	0	0	0	2	2	2	1	10	49244.3
0	0	131	2	117	14	1	1	1	45	70	200	0	0	1	70	18.6	1	1	8	53527.3	0	0	0	0	0	0	0	0	0	1	3	0	0	0	0	0	0	0	0	0	2	2	2	1	8	53527.3
0	0	146	2	117	29	1	1	1	55	90	200	0	0	0	81	29.9	0	0	8	43304.7	1	0	1	0	0	0	0	1	0	0	3	0	0	0	0	0	0	0	0	0	2	2	2	1	8	43304.7
0	0	122	4	118	4	1	1	2	85	115	200	0	0	1	78	20.9	0	0	9	18987.5	0	0	0	0	0	0	0	0	0	0	2	0	1	0	1	0	0	0	0	0	2	2	2	2	9	18987.5
0	0	135	2	118	17	1	1	1	85	110	200	0	0	0	74	22.9	0	0	7	43771.6	0	0	0	0	0	0	0	0	0	0	3	0	1	0	0	0	0	0	0	0	2	2	2	2	7	43771.6
0	0	145	3	118	27	1	1	2	60	95	200	0	0	0	69	26.3	0	0	14	45455.5	1	0	1	1	0	0	0	1	0	0	3	0	1	0	1	0	0	0	0	0	2	2	2	2	14	45455.5
0	0	151	5	118	33	1	1	2	110	130	500	0	0	1	67	29.1	0	1	7	63829.3	1	0	0	0	0	0	0	1	0	0	2	0	1	0	0	0	0	0	0	0	2	2	2	2	7	63829.3
0	0	141	8	118	23	1	1	1	55	90	200	0	0	1	72	27.7	0	0	7	51720.9	0	0	1	0	0	0	0	0	0	0	3	0	1	0	0	0	0	0	0	0	2	2	2	1	7	51720.9
0	0	156	2	118	38	1	1	1	80	115	200	0	0	1	77	24.8	0	0	5	31530.6	0	0	0	0	0	0	0	0	0	0	3	0	0	0	1	0	0	0	0	0	2	2	2	1	5	31530.6
0	0	129	2	119	10	1	1	1	35	60	200	0	0	0	85	17.8	0	0	7	51458.7	0	0	1	0	0	0	0	0	0	0	4	0	0	0	0	0	0	0	0	0	2	2	2	1	7	51458.7
0	0	133	6	119	14	1	1	1	45	70	30	0	0	1	82	16.7	0	0	7	43580.3	0	0	0	0	0	0	0	0	0	1	3	0	0	0	1	0	0	0	0	0	2	2	2	1	7	43580.3
0	0	135	2	119	16	1	1	1	55	120	200	0	0	0	88	22.9	0	0	9	46492	0	0	0	0	0	0	0	0	0	0	3	0	0	0	0	0	0	0	0	0	2	2	2	1	9	46492
0	0	138	3	119	19	1	1	2	70	105	200	0	0	1	74	22	0	0	10	54739.9	0	0	0	0	0	0	0	0	0	0	3	0	1	0	1	1	1	0	0	0	2	2	2	1	10	54739.9
0	0	117	2	120	3	1	1	1	55	105	100	0	0	1	68	31.1	0	0	14	61703.2	0	0	0	0	0	0	0	0	0	0	3	0	0	0	1	0	0	0	0	0	2	2	2	2	14	61703.2
0	0	122	2	120	2	1	1	2	85	110	100	0	0	0	65	29.8	0	0	7	42002.6	0	0	0	0	0	0	0	0	0	0	3	0	1	1	0	0	0	0	0	0	2	2	2	2	7	42002.6
0	0	130	3	120	10	1	1	1	30	45	200	0	0	0	75	17.8	1	1	5	77104.7	0	0	0	0	0	0	0	0	0	0	3	0	1	0	0	0	0	0	0	0	2	2	2	2	5	77104.7
0	0	132	4	120	12	1	1	2	55	80	200	0	0	0	70	27.7	0	0	6	43421	1	0	0	0	0	0	0	1	0	0	3	0	1	0	0	0	0	0	0	0	2	2	2	2	6	43421
0	0	146	0	120	26	1	1	2	45	70	200	0	0	0	87	31.1	0	0	7	44875.8	0	0	0	0	0	0	0	0	0	0	4	0	1	0	0	0	0	0	0	0	2	2	2	2	7	44875.8
0	0	158	2	120	38	1	1	2	45	80	200	0	0	0	74	23.4	0	0	7	16048.5	0	0	0	0	0	0	0	0	0	0	2	0	1	1	0	0	0	0	0	0	2	2	2	2	7	16048.5
0	0	127	2	120	7	1	1	2	50	90	150	0	0	0	65	23.4	0	0	6	46053	0	0	0	0	0	0	0	0	0	0	3	0	1	0	0	0	0	0	0	0	2	2	2	1	6	46053
0	0	152	6	120	32	1	1	1	120	140	200	0	0	1	72	22.9	0	0	12	80890.7	1	0	1	0	0	0	0	1	0	0	4	0	0	0	1	0	0	0	0	0	2	2	2	1	12	80890.7
0	0	125	1	121	4	1	1	1	90	115	200	0	0	0	75	27.5	0	0	9	47810.4	0	0	0	0	0	0	0	0	0	0	3	0	0	0	1	0	0	0	0	0	2	2	2	2	9	47810.4
0	0	132	2	121	11	1	1	2	100	130	200	0	0	0	74	24.8	0	0	6	41067.7	0	0	0	0	0	0	0	0	0	0	2	0	1	0	0	0	0	0	0	0	2	2	2	2	6	41067.7
0	0	132	2	121	11	1	1	1	60	85	200	0	0	0	74	22.9	0	0	6	45593.2	1	0	1	0	0	0	0	1	0	0	3	0	0	0	0	0	0	0	0	0	2	2	2	1	6	45593.2
0	0	141	3	121	20	1	1	1	75	135	200	0	0	0	89	22.2	0	0	11	43076.8	0	0	1	0	0	0	0	0	0	0	3	0	0	0	0	0	0	0	0	0	2	2	2	1	11	43076.8
0	0	123	2	122	1	1	1	1	110	130	200	0	0	0	85	24.1	0	0	14	51950.8	0	0	1	0	0	0	0	0	0	1	3	0	0	0	0	0	0	0	0	0	2	2	2	2	14	51950.8
0	0	135	0	122	13	1	1	2	60	90	100	0	0	0	78	22.9	0	0	11	60622.8	0	1	1	0	0	0	0	0	0	0	3	0	1	0	1	0	0	1	0	0	2	2	2	2	11	60622.8
0	0	145	0	122	23	1	1	1	60	140	200	0	0	1	71	22.2	1	0	5	46775.2	2	0	0	0	0	0	1	1	0	0	3	0	0	0	0	0	0	0	0	0	2	2	2	2	5	46775.2
0	0	159	2	122	37	1	1	2	70	100	200	0	0	1	80	16.9	1	1	12	50380.4	0	0	0	0	0	0	0	0	0	0	3	0	1	1	1	0	0	0	0	0	2	2	2	2	12	50380.4
0	0	127	4	122	5	1	1	1	40	75	200	0	0	1	76	22.9	1	1	10	37442.4	0	0	0	0	0	0	0	0	0	0	3	0	0	0	0	0	0	0	0	0	2	2	2	1	10	37442.4
0	0	145	3.5	122	23	1	1	1	40	55	200	0	0	1	69	22	0	0	6	52657.6	0	0	0	0	0	0	0	0	0	0	2	0	0	0	0	0	0	0	0	0	2	2	2	1	6	52657.6
0	0	138	3	123	15	1	1	2	80	110	100	0	0	1	82	26.7	1	0	8	41949.1	0	0	1	0	0	0	0	0	0	1	3	0	1	0	1	0	0	0	0	0	2	2	2	2	8	41949.1
0	0	125	2	123	2	1	1	2	65	105	100	0	0	1	76	24.2	1	1	7	59180.6	0	0	0	0	0	0	0	0	0	0	3	0	1	1	1	0	0	0	0	0	2	2	2	1	7	59180.6
0	0	141	1.5	123	18	1	1	1	60	115	100	0	0	0	72	22.2	0	0	6	42959.3	0	0	0	0	0	0	0	0	0	0	3	0	0	0	0	0	0	0	0	0	2	2	2	1	6	42959.3
0	0	144	3	123	21	1	1	1	90	100	100	0	0	0	72	13.7	0	0	13	50850.8	1	1	1	0	0	0	0	1	0	0	3	0	0	0	0	0	0	0	0	0	2	2	2	1	13	50850.8
0	0	135	2	124	11	1	1	2	130	150	100	0	0	1	75	22.9	0	0	9	60903.8	0	0	1	0	0	0	0	0	0	0	3	0	1	0	1	0	0	0	0	0	2	2	2	1	9	60903.8
0	0	152	4	125	27	1	1	2	70	120	100	0	0	0	66	22.1	0	0	11	50914.1	0	0	1	0	0	0	0	0	0	0	2	0	1	0	1	0	0	0	0	0	2	2	2	1	11	50914.1
0	0	128	3	126	2	1	1	1	135	180	100	0	0	1	79	15.6	0	0	9	43344.2	0	0	0	0	0	0	0	0	0	0	3	0	0	0	0	0	0	0	0	0	2	2	2	2	9	43344.2
0	0	155	2	126	29	1	1	2	85	125	200	0	0	1	71	20	1	0	12	104613	0	0	0	0	0	0	0	0	0	0	3	0	1	0	0	0	0	0	0	0	2	2	2	2	12	104613
0	0	140	0	127	13	1	1	2	110	135	100	0	0	1	77	22.9	1	1	9	55811.4	0	0	0	0	0	0	0	0	0	0	3	0	1	0	0	0	0	0	0	0	2	2	2	2	9	55811.4
0	0	153	2	127	26	1	1	2	65	110	100	0	0	1	75	20.8	0	0	6	17261.5	0	0	0	0	0	0	0	0	0	0	3	0	1	0	1	0	0	0	0	0	2	2	2	2	6	17261.5
0	0	123	2	127	4	1	1	1	75	105	100	0	0	0	72	21.5	0	0	9	49016	0	0	0	0	0	0	0	0	0	0	3	0	0	0	0	0	0	0	0	0	2	2	2	1	9	49016
0	0	136	6	127	9	1	1	2	65	80	200	0	0	0	74	22.9	0	0	6	42715.7	1	0	0	0	0	0	0	1	0	0	3	0	0	0	0	0	0	0	0	0	2	2	2	1	6	42715.7
0	0	147	6.5	127	20	1	1	1	100	130	400	0	0	0	68	24.5	0	0	6	23145.1	0	0	0	0	0	0	0	0	0	0	2	0	0	1	0	0	0	0	0	0	2	2	2	1	6	23145.1
0	0	162	3	127	35	1	1	1	55	130	200	0	0	1	73	29.4	0	0	7	31529.9	0	0	0	0	0	0	0	0	0	0	2	0	0	0	0	0	0	0	0	0	2	2	2	1	7	31529.9
0	0	167	3	128	39	1	1	1	35	75	200	0	0	1	76	25.7	1	0	8	67127.1	1	0	1	0	0	0	0	1	0	0	3	0	0	0	1	0	0	0	0	0	2	2	2	1	8	67127.1
0	0	137	2	129	8	1	1	2	100	135	100	0	0	0	68	20.7	0	0	7	44627.3	0	0	0	0	0	0	0	0	0	0	2	0	1	0	0	0	0	0	0	0	2	2	2	2	7	44627.3
0	0	138	3	129	9	1	1	1	125	155	100	0	0	1	70	22.4	1	0	6	45129.4	0	0	0	0	0	0	0	0	0	0	2	0	0	0	0	0	0	0	0	0	2	2	2	1	6	45129.4
0	0	156	2	129	27	1	1	1	55	120	200	0	0	1	91	27.8	0	0	15	59251.1	0	0	0	1	0	0	0	0	0	0	4	0	1	0	1	1	1	0	0	0	2	2	2	1	15	59251.1
0	0	146	2	130	16	1	1	1	105	135	100	0	0	0	80	22.9	0	0	7	46100.2	0	0	0	0	0	1	0	0	0	0	3	0	0	0	0	0	0	0	0	0	2	2	2	2	7	46100.2
0	0	144	0	130	14	1	1	1	50	85	100	0	0	0	75	27.7	0	0	13	69480.6	1	0	0	0	0	0	0	1	0	0	3	0	0	0	0	0	0	0	0	0	2	2	2	1	13	69480.6
0	0	145	2	130	15	1	1	1	85	105	200	0	0	0	85	23.9	0	0	8	16835.1	0	0	0	0	0	0	0	0	0	1	3	1	0	0	1	0	0	0	0	0	2	2	2	1	8	16835.1
0	0	143	6	131	12	1	1	2	100	115	200	0	0	0	66	22.9	0	0	7	49523.3	0	0	1	0	0	0	0	0	0	0	3	0	1	1	0	0	0	0	0	0	2	2	2	2	7	49523.3
0	0	141	2	131	10	1	1	1	50	95	100	0	0	0	72	23.6	0	0	9	55022.4	0	0	1	0	0	0	0	0	0	0	3	0	1	0	0	0	0	0	0	0	2	2	2	1	9	55022.4
0	0	154	3	131	23	1	1	1	90	110	200	0	0	1	76	27	1	1	6	3548.76	0	1	1	0	0	0	0	0	0	0	3	0	0	0	0	0	0	0	0	0	2	2	2	1	6	3548.76
0	0	155	2	131	24	1	1	2	120	170	200	0	0	1	66	26	1	0	23	11473.5	0	1	0	0	0	0	0	0	0	0	3	0	1	0	1	1	1	0	0	0	2	2	2	1	23	11473.5
0	0	127	0	132	5	1	1	1	50	100	100	0	0	0	80	19.6	0	0	13	89621.8	1	0	1	0	0	0	0	1	0	0	3	0	0	0	0	0	0	1	0	0	2	2	2	2	13	89621.8
0	0	142	2	132	10	1	1	1	90	120	200	0	0	0	77	23.4	0	0	6	46133.1	0	0	0	0	0	0	0	0	0	0	3	0	0	0	0	0	0	0	0	0	2	2	2	1	6	46133.1
0	0	163	0	133	30	1	1	1	45	70	200	0	0	0	66	31.2	0	0	7	38199.2	0	0	0	0	0	0	0	0	0	0	3	0	0	0	0	0	0	0	0	0	2	2	2	1	7	38199.2
0	0	156	2	134	22	1	1	1	90	120	200	0	0	1	69	17.6	0	0	10	56006.3	0	0	0	0	0	0	0	0	0	0	3	0	0	0	0	0	0	0	0	0	2	2	2	1	10	56006.3
0	0	143	0	136	7	1	1	1	145	160	100	0	0	1	72	26	1	1	11	81806.4	0	0	1	0	0	0	0	0	0	0	3	0	0	0	0	0	0	0	0	0	2	2	2	1	11	81806.4
0	0	146	3	136	10	1	1	2	65	110	100	0	0	1	69	22	0	1	16	45749.4	0	0	0	0	0	0	0	0	0	0	3	0	1	1	0	0	0	0	0	0	2	2	2	1	16	45749.4
0	0	154	5	137	17	1	1	1	70	95	200	0	0	0	74	33.3	0	0	10	49625.2	0	0	1	0	0	0	0	0	0	0	3	0	0	0	0	0	0	0	0	0	2	2	2	2	10	49625.2
0	0	132	3	138	6	1	1	2	100	150	100	0	0	0	68	25.2	0	0	9	59120.8	0	0	0	0	0	0	0	0	0	0	2	0	1	0	1	0	0	0	0	0	2	2	2	2	9	59120.8
0	0	122	3	138	16	1	1	1	85	110	100	0	0	1	78	27.8	1	1	20	58677.8	0	0	0	1	0	0	0	0	0	0	3	0	0	1	0	0	0	0	0	0	2	2	2	1	20	58677.8
0	0	132	7	138	6	1	1	2	95	135	200	0	0	0	70	26.3	0	0	7	49264.4	1	0	0	0	0	0	0	1	0	0	3	0	1	0	0	0	0	0	0	0	2	2	2	1	7	49264.4
0	0	142	3	138	4	1	1	1	115	135	100	0	0	0	83	22.9	0	0	14	85728.2	0	1	1	0	0	0	0	0	0	0	3	0	1	0	1	1	1	0	0	0	2	2	2	1	14	85728.2
0	0	121	3	139	18	1	1	1	70	100	100	0	0	0	77	24.5	0	0	11	56690	0	0	0	0	0	0	0	0	0	0	3	0	0	0	0	0	0	0	0	0	2	2	2	1	11	56690
0	0	151	2	140	11	1	1	1	110	155	100	0	0	1	68	27.5	0	1	6	43460.9	0	0	0	0	0	0	0	0	0	0	3	0	0	0	0	0	0	0	0	0	2	2	2	1	6	43460.9
0	0	140	3	141	1	1	1	1	60	85	100	0	0	1	85	19.3	0	0	9	46661.3	0	0	0	0	0	0	0	0	0	0	3	0	0	0	1	0	0	0	0	0	2	2	2	1	9	46661.3
0	0	86	2	143	57	1	1	1	80	110	100	0	0	0	66	32.8	0	0	9	43485.3	0	0	0	0	0	0	0	0	0	0	4	0	0	0	0	0	0	0	0	0	2	2	2	2	9	43485.3
0	0	157	8	144	13	1	1	1	115	125	200	0	0	1	66	26.2	0	1	7	54609.6	0	0	0	0	0	0	0	0	0	0	3	0	0	0	0	0	0	0	0	0	2	2	2	1	7	54609.6
0	0	148	2	147	1	1	1	2	80	140	200	0	0	1	65	25.1	0	0	7	51041.9	0	0	1	0	0	0	0	0	0	0	3	0	1	0	1	0	0	0	0	0	2	2	2	2	7	51041.9
0	0	141	2	159	18	1	1	1	70	100	100	0	0	1	77	21.8	0	0	8	15988.1	2	1	1	0	0	0	0	0	0	0	3	0	0	0	0	0	0	0	0	0	2	2	2	1	8	15988.1
0	0	104	2	104	0	1	1	1	65	95	100	0	0	0	73	17.4	0	0	8	47317.8	1	1	0	0	0	0	0	1	0	0	3	0	0	0	0	0	0	0	0	0	2	2	3	2	8	47317.8
0	0	113	2	107	6	1	1	1	60	90	200	0	0	1	76	22.9	0	0	6	41195.6	0	0	0	0	0	0	0	0	0	0	2	0	0	0	0	0	0	0	0	0	2	2	3	2	6	41195.6
0	0	100	2	109	9	1	1	1	130	145	200	0	0	0	87	28.2	0	0	9	28940.8	0	0	0	0	0	0	0	0	0	0	3	0	0	0	0	0	0	0	0	0	2	2	3	1	9	28940.8
0	0	80	2	69	11	2	3	1	150	180	250	1	1	0	84	16.6	0	0	18	48248.1	0	0	0	0	0	0	0	0	0	0	4	0	0	0	1	0	0	0	0	0	2	3	2	1	18	48248.1
0	0	97	3	87	10	2	2	2	120	165	200	1	0	0	92	17.6	0	0	12	46857.8	0	0	0	0	0	1	0	0	0	0	3	0	1	1	1	1	1	0	0	0	2	3	2	1	12	46857.8
0	0	106	2	90	16	2	2	2	90	120	200	1	0	0	84	22.2	0	0	9	41775.9	2	0	0	0	0	0	0	0	0	1	3	0	1	0	1	1	1	0	0	0	2	3	2	2	9	41775.9
1	1	104	9	77	27	2	2	2	90	105	300	1	0	0	82	19.5	0	0	16	39483.9	1	0	1	1	0	0	1	0	0	0	2	0	1	0	1	1	1	0	0	0	1	2	1	1	16	39483.9
1	2	110	3	84	26	2	2	2	100	140	200	1	0	1	91	31.1	0	0	9	36439.3	1	0	1	0	0	0	1	0	0	0	3	0	1	0	1	1	1	0	0	0	1	2	1	1	9	36439.3
1	0	97	2	73	24	1	1	2	60	90	100	1	0	0	86	18	0	0	9	47064.1	0	0	0	0	0	0	0	0	0	0	3	0	1	1	0	0	0	0	0	0	1	2	1	1	9	47064.1
1	2	127	4	95	32	1	1	2	70	90	300	1	0	1	68	25.1	0	0	7	62107.7	0	1	1	0	0	0	0	0	0	0	3	0	1	1	0	0	0	0	0	0	1	2	1	1	7	62107.7
1	1	115	2	100	15	1	1	1	100	155	200	0	0	0	84	24.4	0	0	10	32144.4	1	0	1	0	0	0	0	1	0	0	3	0	1	1	1	0	0	0	0	0	1	2	1	1	10	32144.4
1	0	115	2	106	9	1	1	1	40	60	200	0	0	1	73	21.5	1	0	9	44984.3	0	0	0	0	0	0	0	0	0	0	3	0	0	0	0	0	0	0	0	0	1	2	1	1	9	44984.3
1	4	126	2	107	19	1	1	2	75	125	200	0	0	1	67	27.1	0	0	27	47246.1	1	0	1	0	0	1	0	0	0	0	3	0	1	1	1	1	1	0	0	0	1	2	1	1	27	47246.1
1	0	112	2	119	7	1	1	1	55	120	200	0	0	0	86	18	0	0	8	44670.6	1	0	0	0	0	0	1	0	0	0	3	1	0	0	1	0	0	0	0	0	1	2	1	1	8	44670.6
1	1	128	9	125	3	1	1	1	55	65	100	0	0	0	86	21.2	0	0	7	46850.7	0	0	1	0	0	0	0	0	0	0	3	0	0	0	0	0	0	0	0	0	1	2	1	1	7	46850.7
1	2	139	3	125	14	1	1	2	80	175	100	0	0	1	77	24.5	1	0	8	54667.2	0	0	1	0	0	1	0	0	0	0	3	0	1	0	1	1	3	0	0	0	1	2	1	1	8	54667.2
1	2	112	2	55	57	2	3	2	70	100	400	1	1	0	82	18.9	0	0	10	38763.7	0	0	0	0	0	0	0	0	0	1	3	0	1	0	1	0	0	0	0	1	2	2	2	2	10	38763.7
1	2	96	6.5	63	33	2	3	2	180	185	200	1	1	0	78	22.4	0	0	12	49690.1	0	0	1	0	0	0	0	0	0	0	3	0	1	0	1	0	0	0	0	0	2	2	2	1	12	49690.1
1	1	103	0	67	36	2	3	1	90	150	400	1	1	0	73	31.2	0	0	7	41143.5	0	0	0	0	0	0	0	0	0	0	3	0	0	0	1	0	0	0	0	0	2	2	2	1	7	41143.5
1	1	114	2	67	47	2	3	1	150	190	200	1	1	0	73	21.4	0	0	8	44154.1	0	0	0	0	0	0	0	0	0	0	2	0	0	1	0	0	0	0	0	0	2	2	2	1	8	44154.1
1	5	96	3	76	20	2	3	2	100	125	150	1	0	1	80	22.3	0	0	24	67509.6	0	0	1	0	0	0	0	0	0	0	3	0	1	1	1	1	1	0	0	0	2	2	2	2	24	67509.6
1	1	95	2	78	17	2	3	2	120	180	200	1	0	0	80	21.5	0	0	9	55221.2	1	1	1	1	0	0	0	1	0	0	3	0	1	1	1	1	1	0	0	0	2	2	2	2	9	55221.2
1	3	91	3	80	11	2	3	2	120	155	200	1	0	0	88	22.8	0	0	17	56753.9	0	0	1	1	0	1	0	0	0	0	3	0	1	1	1	1	1	0	0	0	2	2	2	2	17	56753.9
1	5	101	2	82	19	2	3	2	130	150	200	1	0	1	81	27.7	0	1	24	75521.7	0	1	0	0	0	0	0	0	0	0	3	0	1	0	1	1	1	0	0	0	2	2	2	2	24	75521.7
1	2	89	2	85	4	2	3	2	140	170	200	1	0	0	87	22.9	0	0	13	67886.2	0	1	1	1	0	0	0	0	0	0	3	0	1	0	1	1	1	0	0	0	2	2	2	2	13	67886.2
1	2	138	2	89	49	2	3	2	110	135	400	1	0	0	82	27.7	0	0	7	51207.4	0	1	1	1	0	0	0	0	0	1	4	0	1	1	1	1	1	0	0	0	2	2	2	2	7	51207.4
1	4	96	4	90	6	2	3	2	90	140	200	1	0	0	76	18	0	0	20	52781	0	0	1	0	0	0	0	0	0	0	3	0	1	0	1	1	1	0	0	0	2	2	2	1	20	52781
1	1	116	2	92	24	2	3	1	60	110	200	1	0	1	82	25.1	0	0	10	80250.2	1	0	0	0	0	0	0	1	0	0	3	0	0	0	1	0	0	0	0	0	2	2	2	2	10	80250.2
1	3	110	2	92	18	2	3	2	70	120	200	1	0	1	74	22.9	0	0	12	55175.3	1	1	1	1	0	0	0	1	0	0	3	0	1	0	1	1	1	0	0	0	2	2	2	1	12	55175.3
1	5	106	2	94	12	2	3	2	110	155	200	1	0	1	77	24.8	0	0	7	31353.5	7	0	0	0	0	0	0	1	0	0	2	0	1	0	1	0	0	0	0	0	2	2	2	1	7	31353.5
1	1	101	2	95	6	2	3	1	95	130	200	1	0	0	87	15.6	0	0	6	50576.6	0	0	1	0	0	0	0	0	0	0	3	0	1	1	1	1	1	0	0	0	2	2	2	2	6	50576.6
1	3	124	8	96	28	2	3	2	55	110	300	1	0	1	89	18	1	1	14	49875	0	0	0	0	0	0	0	0	0	0	3	0	1	0	1	1	1	0	0	0	2	2	2	1	14	49875
1	1	104	5	97	7	2	3	2	110	145	200	1	0	0	75	22.9	0	0	21	82202.1	0	0	0	1	0	0	0	0	0	1	3	0	1	1	1	1	1	1	0	0	2	2	2	2	21	82202.1
1	3	113	3	97	16	2	3	1	75	110	200	1	0	0	84	23.4	0	0	8	38907.1	0	0	0	0	0	0	0	0	0	0	3	0	0	0	0	0	0	0	0	0	2	2	2	1	8	38907.1
1	2	121	3	99	22	2	3	1	90	145	200	1	0	0	69	21	0	0	13	42021.2	1	1	1	1	0	0	0	1	0	0	3	0	0	0	0	0	0	0	0	0	2	2	2	2	13	42021.2
1	1	132	2	99	33	2	3	2	250	320	200	1	0	1	96	28.1	0	0	14	39857.1	0	0	0	0	0	1	0	0	0	0	3	0	1	0	1	1	1	0	1	0	2	2	2	2	14	39857.1
1	2	127	2	101	26	2	3	1	80	120	200	0	0	1	79	22	0	0	9	30874.8	0	0	0	0	0	0	0	0	0	0	3	0	0	0	0	0	0	0	0	0	2	2	2	1	9	30874.8
1	2	121	0	102	19	2	3	2	85	110	200	0	0	1	68	25.7	0	0	13	7718.35	1	0	0	0	0	0	0	1	0	0	3	0	1	0	0	0	0	0	0	0	2	2	2	2	13	7718.35
1	2	122	2	102	20	2	3	1	150	175	200	0	0	0	86	22.9	0	0	8	48814	0	0	0	0	0	0	0	0	0	0	3	0	1	1	0	1	1	0	0	0	2	2	2	2	8	48814
1	1	110	2	102	8	2	3	2	110	125	200	0	0	0	87	17.8	0	0	8	41879.7	0	0	0	0	0	0	0	0	0	0	3	0	1	1	1	0	0	0	0	0	2	2	2	1	8	41879.7
1	5	127	8.5	111	16	2	3	2	110	160	500	0	0	0	75	18.5	0	0	11	40829.6	1	1	1	1	0	1	0	1	0	0	3	0	0	0	0	0	0	0	0	0	2	2	2	2	11	40829.6
1	3	125	3	112	13	2	3	1	110	160	200	0	0	1	84	23	0	0	8	39777	0	0	0	0	0	0	0	0	0	0	3	0	0	1	0	0	0	0	0	0	2	2	2	1	8	39777
1	2	73	3	113	40	2	3	2	125	165	200	0	0	0	89	22.9	0	0	14	5190.06	0	0	0	0	0	0	0	0	0	1	3	0	1	0	1	1	1	0	0	0	2	2	2	2	14	5190.06
1	5	162	6	129	33	2	3	1	115	185	300	0	0	1	82	23.8	0	0	10	46246.7	0	0	1	0	0	0	0	0	0	0	3	0	0	0	0	0	0	0	0	0	2	2	2	1	10	46246.7
1	1	114	4	60	54	2	2	2	95	145	600	1	1	0	76	20.9	0	0	8	36956.5	0	0	1	0	0	0	0	0	0	0	3	0	1	0	0	0	0	0	0	0	2	2	2	2	8	36956.5
1	2	108	2	70	38	2	2	2	110	160	300	1	0	0	84	26.8	0	0	25	69833.9	1	0	1	0	0	0	1	0	0	0	3	0	1	1	1	1	1	0	0	0	2	2	2	1	25	69833.9
1	1	109	2	74	35	2	2	2	135	180	200	1	0	0	82	31.3	0	0	16	49083.5	1	0	1	0	0	0	0	1	0	0	3	0	1	0	1	1	1	0	0	0	2	2	2	2	16	49083.5
1	4	98	0	77	21	2	2	2	115	140	250	1	0	0	84	17.6	0	0	12	33048.9	0	0	0	0	0	0	0	0	0	0	3	0	1	1	0	1	1	0	0	0	2	2	2	2	12	33048.9
1	1	121	2	78	43	2	2	2	175	185	200	1	0	0	84	22	0	0	25	55425.8	0	0	0	0	0	0	0	0	0	0	3	0	1	1	1	1	1	1	0	0	2	2	2	1	25	55425.8
1	1	92	2	80	12	2	2	2	130	160	200	1	0	0	93	32.8	0	0	15	46982.2	0	0	1	0	0	0	0	0	0	0	3	0	1	1	1	0	0	0	0	0	2	2	2	1	15	46982.2
1	2	115	6	83	32	2	2	2	85	100	200	1	0	0	88	22.9	0	0	15	70064.2	0	0	0	0	0	0	0	0	0	0	3	0	1	0	1	1	1	0	0	0	2	2	2	2	15	70064.2
1	1	105	2	84	21	2	2	2	65	95	200	1	0	0	87	22.9	0	0	7	39355.3	0	0	0	0	0	0	0	0	0	1	3	0	1	1	1	1	1	0	0	0	2	2	2	1	7	39355.3
1	2	104	3	85	19	2	2	2	120	175	200	1	0	0	91	23.1	0	0	28	7839.57	2	0	1	1	0	0	1	1	0	1	3	0	1	1	1	1	1	0	0	0	2	2	2	2	28	7839.57
1	3	80	2	86	6	2	2	2	70	110	200	1	0	0	79	20	0	0	23	29533.2	0	0	1	1	0	0	0	0	0	1	3	0	1	0	1	1	1	0	0	0	2	2	2	2	23	29533.2
1	2	91	8	87	4	2	2	2	45	95	200	1	0	0	82	26.7	0	0	6	34126.8	0	0	0	0	0	0	0	0	0	1	4	0	1	0	1	1	2	0	0	0	2	2	2	2	6	34126.8
1	3	121	3	89	32	2	2	2	125	175	350	1	0	1	84	27.1	0	0	13	67732.5	0	0	0	0	0	0	0	0	0	0	3	0	1	1	1	1	1	0	0	0	2	2	2	1	13	67732.5
1	2	107	2	90	17	2	2	1	120	140	200	1	0	0	80	26	0	0	9	35465	0	0	1	0	0	0	0	0	0	0	3	0	0	0	0	0	0	0	0	0	2	2	2	1	9	35465
1	1	110	6	90	20	2	2	2	70	100	200	1	0	0	86	27	0	0	13	158232	1	0	1	0	0	0	0	1	0	0	3	0	1	1	1	1	1	0	0	0	2	2	2	1	13	158232
1	1	116	3	90	26	2	2	2	80	120	200	1	0	0	83	23.4	0	0	11	48150.7	0	0	0	0	0	0	0	0	0	1	3	0	1	0	1	1	1	0	0	0	2	2	2	1	11	48150.7
1	2	86	2	92	6	2	2	1	105	130	100	1	0	0	84	22.2	0	0	21	53652.9	1	0	1	0	0	0	0	1	0	0	3	0	0	1	0	0	0	0	0	0	2	2	2	2	21	53652.9
1	2	127	3	92	35	2	2	2	65	115	200	1	0	0	79	22.9	0	0	8	39241.4	0	0	0	0	0	0	0	0	0	0	3	0	1	1	0	1	1	0	0	0	2	2	2	2	8	39241.4
1	4	104	3	93	11	2	2	2	80	110	200	1	0	0	87	18.7	0	0	14	6965.53	0	0	0	0	0	0	0	0	0	1	2	0	1	1	1	1	1	0	0	0	2	2	2	2	14	6965.53
1	3	104	0	94	10	2	2	2	90	120	200	1	0	0	75	18.8	0	0	8	44479.3	1	0	0	0	0	0	0	0	0	0	3	1	1	1	1	0	0	0	0	0	2	2	2	1	8	44479.3
1	0	122	2	95	27	2	2	2	165	205	200	1	0	0	79	25.4	0	0	6	3034.39	1	0	1	1	0	0	0	1	0	0	4	0	1	1	1	1	1	0	0	0	2	2	2	2	6	3034.39
1	1	135	8	95	40	2	2	2	155	175	400	1	0	0	84	24.4	0	0	18	60661.6	0	0	0	0	0	0	0	0	0	0	3	0	1	1	1	0	0	0	0	0	2	2	2	2	18	60661.6
1	1	108	4.5	96	12	2	2	2	60	90	300	1	0	0	83	23.9	0	0	8	55996.8	0	0	1	1	0	0	0	0	0	0	3	0	1	0	1	0	0	0	0	0	2	2	2	2	8	55996.8
1	2	125	0	97	28	2	2	2	80	105	300	1	0	0	84	31.1	0	0	6	36441.5	0	0	0	0	0	0	0	0	0	0	3	0	1	0	1	1	1	0	0	0	2	2	2	1	6	36441.5
1	2	111	2	98	13	2	2	2	85	115	200	1	0	0	90	19.5	0	0	12	35331.6	1	0	0	0	0	0	1	0	0	1	3	0	1	0	1	1	1	0	0	0	2	2	2	2	12	35331.6
1	3	122	0	98	24	2	2	1	135	165	200	1	0	0	85	24.5	0	0	22	34998	0	0	0	0	0	0	0	0	0	0	3	1	1	1	0	1	1	0	0	0	2	2	2	2	22	34998
1	5	125	10	98	27	2	2	2	110	90	300	1	0	0	84	22.9	0	0	14	45033.7	0	0	0	1	0	0	0	0	0	0	3	0	1	0	1	1	1	0	0	0	2	2	2	2	14	45033.7
1	1	128	2	98	30	2	2	2	115	140	200	1	0	0	71	19.6	0	0	6	8934.75	1	0	0	0	0	0	0	0	0	0	3	0	1	1	0	0	0	0	0	0	2	2	2	2	6	8934.75
1	1	102	3	98	4	2	2	2	55	95	200	1	0	0	82	20.4	0	0	7	67216.5	0	0	1	0	0	0	0	0	0	0	3	0	1	0	1	1	4	0	0	0	2	2	2	1	7	67216.5
1	1	120	2	101	19	2	2	2	115	150	200	0	0	0	65	31.2	0	0	10	40454.6	1	0	1	0	0	0	0	1	0	0	3	0	1	0	1	0	0	0	0	0	2	2	2	1	10	40454.6
1	4	120	2	101	19	2	2	2	85	110	200	0	0	0	86	19.5	0	0	12	47723.2	1	0	1	1	0	0	0	1	0	0	3	1	1	0	0	1	1	0	0	0	2	2	2	1	12	47723.2
1	1	115	2	102	13	2	2	2	80	120	200	0	0	0	68	25.7	0	0	9	31968.2	0	1	1	0	0	0	0	0	0	0	3	0	1	0	0	1	1	0	0	0	2	2	2	2	9	31968.2
1	2	135	2	102	33	2	2	2	115	150	200	0	0	1	88	26.6	1	1	23	7456.27	0	1	1	0	0	0	0	0	0	0	4	0	1	1	1	1	2	0	0	0	2	2	2	2	23	7456.27
1	4	109	2	104	5	2	2	2	115	140	200	0	0	0	95	23.4	0	0	10	638445	0	0	0	0	0	0	0	0	0	0	3	0	1	0	1	1	1	0	0	0	2	2	2	2	10	638445
1	1	107	0	104	3	2	2	2	85	120	200	0	0	0	67	19.4	0	0	5	88731.5	1	0	1	0	0	0	0	1	0	0	3	0	1	0	1	0	0	0	0	0	2	2	2	1	6	88731.5
1	1	128	0	105	23	2	2	1	125	85	200	0	0	0	83	22.9	0	0	8	53109.2	0	0	1	0	0	0	0	0	0	0	3	0	0	0	0	0	0	0	0	0	2	2	2	2	8	53109.2
1	1	118	2	106	12	2	2	1	100	120	200	0	0	0	79	16	0	0	17	33553.5	0	0	0	1	0	0	0	0	0	0	3	0	1	1	1	1	1	0	0	0	2	2	2	2	17	33553.5
1	1	106	2	106	0	2	2	2	105	145	200	0	0	0	85	29.3	0	0	10	42241.9	0	0	0	0	0	0	0	0	0	0	3	0	1	0	1	1	1	0	0	0	2	2	2	1	10	42241.9
1	2	118	0	106	12	2	2	2	150	185	200	0	0	0	85	17.8	0	0	8	53900.1	0	0	0	1	0	0	0	0	0	0	2	0	1	0	1	1	1	0	0	0	2	2	2	1	8	53900.1
1	1	118	3	108	10	2	2	2	105	140	200	0	0	1	67	23.4	1	1	15	65642.2	2	0	0	0	0	0	0	0	0	1	2	0	1	1	1	1	1	0	0	0	2	2	2	2	15	65642.2
1	3	127	2	109	18	2	2	2	140	165	200	0	0	1	88	15.8	0	0	11	100720	0	0	0	0	0	0	0	0	0	0	3	0	1	0	1	1	1	0	0	0	2	2	2	2	11	100720
1	3	132	2	110	22	2	2	2	90	110	200	0	0	1	84	20.7	1	1	11	47348.6	0	0	0	0	0	0	0	0	0	1	2	0	1	1	1	1	1	0	0	0	2	2	2	2	11	47348.6
1	3	144	2	110	34	2	2	2	130	175	150	0	0	0	77	22.9	0	0	18	54507.3	0	0	1	0	0	0	0	0	0	0	3	0	1	1	1	0	0	1	0	0	2	2	2	1	18	54507.3
1	3	128	5	111	17	2	2	2	100	120	200	0	0	0	96	19.6	0	0	16	51306.9	0	0	0	0	0	0	0	0	0	0	3	0	1	1	1	1	1	0	0	0	2	2	2	2	16	51306.9
1	1	126	0	113	13	2	2	2	75	135	200	0	0	0	87	19.5	0	0	7	49138.9	0	0	0	0	0	0	0	0	0	0	3	0	1	0	0	0	0	0	0	0	2	2	2	2	7	49138.9
1	5	140	3	114	26	2	2	2	85	105	200	0	0	0	70	25.6	0	0	10	71263.9	0	0	0	0	0	0	0	0	0	0	3	0	1	0	1	0	0	0	0	0	2	2	2	2	10	71263.9
1	1	135	3	116	19	2	2	2	120	155	200	0	0	0	75	19	0	0	10	42491.1	0	0	0	0	0	0	0	0	0	0	3	0	1	1	1	1	1	0	0	0	2	2	2	2	10	42491.1
1	4	104	0	116	12	2	2	2	130	170	100	0	0	1	74	21	1	0	25	75198.8	2	0	1	0	0	0	0	0	0	0	4	0	1	0	1	1	1	0	0	0	2	2	2	1	25	75198.8
1	1	129	2	122	7	2	2	2	160	215	200	0	0	0	82	27.3	0	0	16	10415.4	0	0	1	0	0	0	0	0	0	0	3	0	1	1	1	1	1	0	0	0	2	2	2	1	16	10415.4
1	1	151	3	127	24	2	2	2	140	175	100	0	0	0	84	24.8	0	0	19	16820.7	1	0	1	1	0	0	0	1	0	0	3	0	1	1	0	1	1	0	0	0	2	2	2	1	19	16820.7
1	3	147	0	129	18	2	2	2	95	130	100	0	0	0	80	26.6	0	0	20	44034	1	0	1	0	0	0	0	1	0	1	3	0	1	0	1	1	2	0	0	1	2	2	2	2	20	44034
1	1	100	3	68	32	1	1	2	55	85	200	1	1	0	69	29.3	0	0	8	47200.5	0	0	0	0	0	0	0	0	0	0	3	0	1	1	1	0	0	0	0	0	2	2	2	1	8	47200.5
1	5	99	3	69	30	1	1	2	60	155	200	1	1	0	66	18.8	0	0	7	50587.6	0	0	0	0	0	0	0	0	0	0	4	0	1	1	1	1	1	0	0	0	2	2	2	2	7	50587.6
1	2	101	0	70	31	1	1	2	90	140	250	1	0	0	79	24.2	0	0	17	65300.9	1	1	1	0	0	0	0	1	0	0	3	0	1	0	1	0	0	0	0	0	2	2	2	2	17	65300.9
1	5	105	5	73	32	1	1	1	90	140	200	1	0	1	86	23.4	0	0	13	52133.2	0	0	0	0	0	0	0	0	0	0	3	0	1	0	1	0	0	0	0	0	2	2	2	2	13	52133.2
1	3	102	0	75	27	1	1	1	85	105	200	1	0	0	77	22.6	0	0	6	38092.8	0	0	0	0	0	0	0	0	0	0	3	0	0	0	1	0	0	0	0	0	2	2	2	2	6	38092.8
1	1	110	2	75	35	1	1	1	110	130	200	1	0	1	70	17.5	0	0	8	49438.8	0	1	0	0	0	0	0	0	0	1	3	0	0	0	1	0	0	0	0	0	2	2	2	2	8	49438.8
1	3	116	2	77	39	1	1	2	95	105	200	1	0	0	79	13.2	0	0	12	44984	0	0	0	0	0	0	0	0	0	0	3	0	1	0	0	0	0	0	0	0	2	2	2	2	12	44984
1	3	113	6	78	35	1	1	2	50	80	500	1	0	1	89	16.9	1	0	9	24849.6	0	0	0	0	0	0	0	0	0	0	3	0	1	1	1	1	1	0	0	0	2	2	2	2	9	24849.6
1	2	102	5	78	24	1	1	2	70	120	300	1	0	0	73	18.7	0	0	10	48299.3	0	0	0	0	0	0	0	0	0	0	3	0	1	0	1	0	0	0	0	0	2	2	2	1	10	48299.3
1	1	123	3	80	43	1	1	1	85	135	300	1	0	0	71	23	0	0	25		0	0	1	0	0	0	0	0	1	0	4	0	0	1	1	0	0	0	0	0	2	2	2	1	25	47442.3
1	1	133	0	81	52	1	1	1	80	115	200	1	0	0	89	24	0	0	16	39963	0	0	1	1	0	0	0	0	0	1	4	0	1	0	1	1	1	0	0	0	2	2	2	2	16	39963
1	2	123	3	87	36	1	1	1	85	130	300	1	0	0	92	24.8	0	0	7	60862.7	1	0	0	0	1	0	0	0	0	0	4	0	0	0	0	0	0	0	0	0	2	2	2	2	7	60862.7
1	2	104	2	88	16	1	1	2	110	160	200	1	0	0	76	25	0	0	13	52959.3	1	1	1	0	0	0	0	0	0	0	3	0	1	1	1	1	1	0	0	0	2	2	2	2	13	52959.3
1	1	112	6	88	24	1	1	1	85	100	200	1	0	1	79	22.9	0	0	5	44002.4	1	0	1	0	0	0	0	1	0	1	3	0	0	0	1	0	0	0	0	0	2	2	2	2	6	44002.4
1	2	133	2	88	45	1	1	1	75	130	200	1	0	1	93	21.5	0	1	6	44662.9	0	0	0	0	0	0	0	0	0	0	3	0	0	0	0	0	0	0	0	0	2	2	2	2	6	44662.9
1	4	116	6	88	28	1	1	2	80	130	200	1	0	0	77	16.6	0	0	7	58703.4	0	0	0	0	0	0	0	0	0	0	2	0	1	0	1	0	0	0	0	0	2	2	2	1	7	58703.4
1	2	115	10	90	25	1	1	1	75	110	200	1	0	0	91	23.1	0	0	6	6946.86	0	0	0	0	0	0	0	0	0	0	3	0	0	0	1	0	0	0	0	0	2	2	2	2	6	6946.86
1	3	125	2	90	35	1	1	2	65	100	200	1	0	0	81	20.2	0	0	9	44877.1	0	0	0	0	0	0	0	0	0	0	3	0	0	0	1	0	0	0	0	0	2	2	2	1	9	44877.1
1	2	117	2	91	26	1	1	1	65	80	200	1	0	0	73	24.2	0	0	15	56550.1	1	0	1	0	0	0	0	1	0	0	3	1	0	0	0	0	0	0	0	0	2	2	2	1	15	56550.1
1	2	127	3	91	36	1	1	1	65	90	200	1	0	1	84	24.8	1	0	11	44446.8	0	0	0	0	0	0	0	0	0	1	3	0	0	0	1	0	0	0	0	0	2	2	2	1	11	44446.8
1	1	120	2	93	27	1	1	2	105	140	200	1	0	0	83	19.2	0	0	8	31431.5	1	0	0	0	0	0	0	0	0	1	3	0	1	0	1	0	0	0	0	0	2	2	2	2	8	31431.5
1	1	85	2	93	8	1	1	2	110	130	200	1	0	0	77	19.3	0	0	9	46353.2	1	0	0	0	0	0	0	0	0	0	3	0	1	1	1	0	0	0	0	0	2	2	2	1	9	46353.2
1	1	105	2	93	12	1	1	1	75	90	200	1	0	0	81	28.2	0	0	7		0	0	0	0	0	0	0	0	0	0	3	0	1	0	0	0	0	0	0	0	2	2	2	1	7	47442.3
1	3	112	9.5	93	19	1	1	1	70	140	300	1	0	0	91	20	0	0	10	35353.3	0	0	0	0	0	0	0	0	0	0	3	0	0	0	0	0	0	0	0	0	2	2	2	1	10	35353.3
1	3	116	3	94	22	1	1	1	70	105	200	1	0	0	91	19	0	0	6	4275.94	0	0	0	0	0	0	0	0	0	0	3	0	0	0	1	0	0	0	0	0	2	2	2	2	6	4275.94
1	2	113	3	94	19	1	1	1	105	130	200	1	0	0	85	22.9	0	0	8	46428.2	1	0	1	0	0	0	0	1	0	1	3	0	0	0	0	0	0	0	0	0	2	2	2	1	8	46428.2
1	1	129	2	94	35	1	1	1	55	75	200	1	0	1	85	22.8	0	0	5	44558.9	0	1	0	0	0	0	0	0	0	0	3	0	0	0	0	0	0	0	0	0	2	2	2	1	5	44558.9
1	1	108	2	95	13	1	1	1	80	125	200	1	0	1	85	25.4	1	1	6	48126.6	0	0	0	0	0	0	0	0	0	0	3	0	0	0	0	0	0	0	0	0	2	2	2	1	6	48126.6
1	1	78	3	97	19	1	1	1	115	150	150	1	0	0	86	22.3	0	0	9	35602.9	0	0	0	0	0	0	0	0	0	1	3	0	0	0	1	0	0	0	0	0	2	2	2	1	9	35602.9
1	1	81	3	97	16	1	1	1	60	90	100	1	0	0	76	17.8	0	0	19	66149.2	1	0	0	0	0	0	0	1	0	1	3	0	0	0	1	0	0	0	0	0	2	2	2	1	19	66149.2
1	2	110	3	97	13	1	1	1	80	105	200	1	0	0	74	26.2	0	0	7	39256.9	0	0	0	0	0	0	0	0	0	0	3	0	0	0	0	0	0	0	0	0	2	2	2	1	7	39256.9
1	2	92	2	98	6	1	1	2	80	120	150	1	0	0	87	22	0	0	8	4978.35	0	0	1	0	0	0	0	0	0	0	3	0	1	1	0	1	1	0	0	0	2	2	2	2	8	4978.35
1	2	125	4	98	27	1	1	2	65	115	200	1	0	0	89	21.5	1	1	12		0	0	1	1	0	1	0	0	0	0	3	0	1	1	1	1	1	0	0	0	2	2	2	2	12	47442.3
1	2	122	2	99	23	1	1	2	85	130	200	1	0	1	77	22.9	0	0	7	47440.7	0	1	0	0	0	0	0	0	0	1	2	0	1	0	1	0	0	0	0	0	2	2	2	2	7	47440.7
1	3	127	9	99	28	1	1	2	90	130	200	1	0	0	79	31.9	0	0	112	71804.5	0	0	1	0	0	0	0	0	0	0	3	0	1	0	1	0	0	0	0	0	2	2	2	2	12	71804.5
1	1	141	2	99	42	1	1	2	60	95	200	1	0	0	78	22.9	0	0	8	49523.8	0	1	1	0	0	0	0	0	0	0	3	0	1	1	1	0	0	0	0	0	2	2	2	1	8	49523.8
1	1	121	3	100	21	1	1	1	75	115	200	0	0	1	81	22.9	0	0	7	47030.4	1	0	0	0	0	0	1	0	0	0	3	0	0	0	0	0	0	0	0	0	2	2	2	2	7	47030.4
1	3	129	2	100	29	1	1	2	75	90	200	0	0	0	78	22.9	0	0	8	63327.4	0	0	0	0	0	0	0	0	0	0	3	0	1	0	0	0	0	0	0	0	2	2	2	1	8	63327.4
1	3	124	0	101	23	1	1	1	125	150	200	0	0	0	85	17.8	0	0	6	61026.2	0	0	1	0	0	0	0	0	0	0	3	0	1	0	1	1	1	0	0	0	2	2	2	1	6	61026.2
1	1	125	3	102	23	1	1	2	100	135	200	0	0	0	74	24.2	0	0	12	58559.8	1	1	1	0	0	0	0	1	0	0	3	1	1	0	0	0	0	0	0	0	2	2	2	2	12	58559.8
1	2	128	4	102	26	1	1	1	75	100	200	0	0	0	88	33.2	0	0	7	43040	0	0	0	0	0	0	0	0	0	0	3	0	0	0	0	0	0	0	0	0	2	2	2	2	7	43040
1	1	130	2	102	28	1	1	1	70	100	200	0	0	0	75	22.9	0	0	13	120600	1	1	1	0	0	0	0	1	0	0	3	0	1	0	1	0	0	0	0	0	2	2	2	2	13	120600
1	1	89	7.5	103	14	1	1	2	90	115	200	0	0	1	85	24.2	0	0	7	45720	0	0	0	0	0	0	0	0	0	0	3	0	1	1	0	0	0	0	0	0	2	2	2	1	7	45720
1	1	104	2	104	0	1	1	2	95	135	100	0	0	0	70	29.3	0	0	6	42838.7	0	0	1	0	0	0	0	0	0	0	2	0	1	0	0	0	0	0	0	0	2	2	2	2	6	42838.7
1	1	131	6	104	27	1	1	2	140	190	200	0	0	1	85	30.8	0	0	10	41902.8	0	0	0	0	0	0	0	0	0	1	3	0	1	1	1	1	1	0	0	0	2	2	2	1	10	41902.8
1	3	119	5	105	14	1	1	2	150	170	200	0	0	0	70	28.1	0	0	10	50138.9	0	1	1	0	0	0	0	0	0	0	3	0	1	1	1	0	0	0	0	0	2	2	2	1	10	50138.9
1	1	134	2	105	29	1	1	2	95	145	200	0	0	1	88	24	0	0	11	61635.9	0	0	0	0	0	0	0	0	0	0	4	0	1	0	1	0	0	0	0	0	2	2	2	1	11	61635.9
1	3	110	2	106	4	1	1	2	115	135	200	0	0	0	84	26.2	0	0	10	10276.3	0	0	0	0	0	0	0	0	0	0	3	1	1	0	1	0	0	0	0	0	2	2	2	2	10	10276.3
1	1	146	7.5	106	40	1	1	1	90	100	500	0	0	1	82	23	0	1	11	63509.6	0	0	0	0	0	0	0	0	0	0	3	0	0	0	0	0	0	0	0	0	2	2	2	1	11	63509.6
1	2	136	0	107	29	1	1	2	75	115	200	0	0	0	81	19.3	0	0	15	33531.2	0	0	0	0	0	0	0	0	0	0	2	0	1	0	1	0	0	0	0	0	2	2	2	2	15	33531.2
1	1	127	2	110	17	1	1	2	50	85	200	0	0	0	72	21	0	0	7	36910.2	0	0	0	0	0	0	0	0	0	0	3	0	1	0	1	0	0	0	0	0	2	2	2	2	7	36910.2
1	1	117	2	110	7	1	1	1	70	95	200	0	0	0	75	23.4	0	0	12	49026.1	1	0	0	0	0	0	0	1	0	1	3	0	0	0	1	0	0	0	0	0	2	2	2	1	12	49026.1
1	1	126	3	110	16	1	1	1	100	140	200	0	0	1	91	24.2	0	0	6	36219.5	1	0	0	0	0	0	0	0	0	0	4	0	1	0	1	1	1	0	0	0	2	2	2	1	6	36219.5
1	4	141	2	111	30	1	1	2	50	75	200	0	0	0	79	21.5	0	0	6	51936.2	0	0	0	0	0	0	0	0	0	0	3	0	0	0	0	0	0	0	0	0	2	2	2	2	6	51936.2
1	2	129	2	111	18	1	1	1	90	110	200	0	0	0	87	22.9	0	0	9	47853.1	0	0	0	0	0	0	0	0	0	1	3	0	0	0	1	0	0	0	0	0	2	2	2	1	9	47853.1
1	1	153	2	112	41	1	1	2	55	85	200	0	0	0	75	19.5	1	1	10	16362.5	0	0	0	0	0	0	0	0	0	0	3	0	1	0	0	0	0	0	0	0	2	2	2	2	10	16362.5
1	1	122	0	114	8	1	1	2	60	80	100	0	0	0	72	18.8	0	0	6	92995.3	0	0	1	0	0	0	0	0	0	0	3	0	1	0	1	0	0	0	0	0	2	2	2	2	6	92995.3
1	2	125	2	115	10	1	1	2	80	115	200	0	0	1	82	18	0	0	8	46182.9	0	0	0	0	0	0	0	0	0	1	3	0	1	0	1	0	0	0	0	0	2	2	2	1	8	46182.9
1	1	157	2	128	29	1	1	1	40	75	200	0	0	1	82	24.6	0	0	9	9913.24	0	1	1	0	0	0	0	0	0	0	3	0	0	0	0	0	0	0	0	0	2	2	2	2	9	9913.24
1	1	81	5	133	52	1	1	1	80	105	150	0	0	0	90	26	0	0	10	33139.5	0	0	1	0	0	0	0	0	0	1	3	0	1	0	1	0	0	0	0	0	2	2	2	2	10	33139.5
1	3	155	0	136	19	1	1	1	80	100	200	0	0	1	87	21.2	0	1	11	4592.49	0	0	0	0	0	0	0	0	0	0	3	0	0	0	0	0	0	0	0	0	2	2	2	2	11	4592.49
1	1	122	0	138	16	1	1	1	70	80	200	0	0	0	85	23.4	0	0	9	53805.4	0	0	1	1	0	0	0	0	0	0	4	0	0	0	0	0	0	0	0	0	2	2	2	2	9	53805.4
1	4	143	0	148	5	1	1	2	60	90	100	0	0	1	79	24.2	1	1	11	6607	0	1	1	0	0	0	0	0	1	0	3	0	0	0	1	0	0	0	0	0	2	2	2	1	11	6607
1	2	138	3	75	63	1	1	2	125	160	500	1	0	1	88	13.8	1	0	10	66248.5	0	0	0	0	0	0	0	0	0	1	3	0	0	0	1	0	0	0	0	0	2	2	3	2	10	66248.5
1	1	127	5	79	48	1	1	1	50	90	200	1	0	0	82	22.9	0	0	4	52701.2	0	0	1	0	0	0	0	0	0	0	3	0	0	0	0	0	0	0	0	0	2	2	3	2	5	52701.2
1	1	120	2	90	30	1	1	1	50	80	200	1	0	0	89	20.8	0	0	13	53111.4	0	0	0	0	0	0	0	0	0	0	3	0	0	0	0	0	0	1	0	0	2	2	3	2	13	53111.4
1	3	118	2	92	26	1	1	2	100	170	200	1	0	0	97	22.9	0	0	8	44862	0	0	0	0	0	0	0	0	0	1	3	0	1	1	1	0	0	0	0	0	2	2	3	2	8	44862
1	1	119	3	98	21	2	3	2	55	120	200	1	0	1	94	23.9	0	1	7	42195	0	0	0	0	0	0	0	0	0	1	3	0	1	0	1	1	1	0	0	0	2	3	2	2	7	42195
1	1	79	3	100	21	2	3	2	215	235	200	0	0	0	85	17.6	0	0	13	53536.1	0	0	0	0	0	0	0	0	0	1	4	0	1	0	1	0	0	1	1	0	2	3	2	1	13	53536.1
1	1	78	2	108	30	2	3	1	120	130	150	0	0	0	85	22.6	0	0	15	55346.8	0	0	0	0	0	0	0	0	0	0	3	1	0	0	1	0	0	0	0	0	2	3	2	2	15	55346.8
1	5	116	3	73	43	2	2	2	150	190	300	1	0	0	80	22.9	0	0	9	8227.96	0	1	1	0	0	0	0	0	0	0	3	0	1	1	0	0	0	0	0	0	2	3	2	2	9	8227.96
1	3	109	3	53	56	1	1	2	120	150	400	1	1	1	72	19.6	1	0	9	44716.9	0	0	0	0	0	0	0	0	0	0	3	0	1	0	1	0	0	0	0	0	2	3	2	2	9	44716.9
1	4	126	0	77	49	2	3	2	205	215	400	1	0	1	80	22.5	0	1	7	48255.5	0	0	0	0	0	0	0	0	0	0	3	0	1	0	0	0	0	0	0	0	2	3	3	2	7	48255.5
1	2	105	7.5	91	14	2	3	2	340	415	200	1	0	0	74	29.1	0	0	14	45484.6	0	0	0	0	0	0	0	0	0	0	3	0	1	0	1	0	0	0	0	0	2	3	3	2	14	45484.6
1	2	124	3	100	24	2	2	1	55	90	200	0	0	1	83	18.5	1	1	9	45254.9	0	0	0	0	0	0	0	0	0	1	3	0	0	0	1	0	0	0	0	0	2	3	3	2	9	45254.9
1	3	133	2	104	29	2	2	2	70	95	200	0	0	1	82	23.7	0	0	11	36072.5	0	0	1	0	0	0	0	0	0	1	2	0	1	0	1	1	1	0	0	0	2	3	3	2	11	36072.5
1	1	116	4.5	112	4	2	2	2	115	150	200	0	0	0	91	22.9	0	0	8	44034	1	0	1	0	0	0	1	0	0	0	3	0	1	1	1	1	1	0	0	0	2	3	3	2	8	44034
1	2	133	0	113	20	2	2	2	95	120	200	0	0	1	79	29	0	0	8	7044.74	0	0	0	0	0	0	0	0	0	0	4	0	0	0	0	0	0	0	0	0	2	3	3	2	8	7044.74
1	2	132	4	120	12	2	2	2	120	140	200	0	0	0	90	22.9	0	0	21	49149.1	0	0	0	0	0	0	0	0	0	1	3	0	1	0	1	0	0	1	0	0	2	3	3	2	21	49149.1
1	3	95	6	65	30	1	1	1	260	295	300	1	1	1	74	19.5	1	0	12	12847.9	0	0	0	0	0	0	0	0	0	0	3	0	0	0	0	0	0	0	0	0	2	3	3	2	12	12847.9
1	3	112	2	73	39	1	1	1	105	145	300	1	0	0	83	19.3	0	0	12	41767.3	1	0	0	0	0	0	0	1	0	0	3	0	0	0	0	0	0	0	0	0	2	3	3	2	12	41767.3
1	1	105	2	92	13	1	1	2	70	80	200	1	0	1	76	21.2	1	1	15	59910.2	0	0	0	0	0	0	0	0	0	1	3	0	0	0	1	0	0	0	0	0	2	3	3	2	15	59910.2
1	3	117	2	96	21	1	1	1	75	115	300	1	0	1	69	26.3	1	1	8	69941.6	0	0	1	0	0	0	0	0	0	0	3	0	0	0	1	0	0	0	0	0	2	3	3	2	8	69941.6
1	2	104	3	100	4	1	1	1	50	80	200	0	0	0	80	22.9	0	0	8	4554.54	0	0	0	0	0	1	0	0	0	0	3	0	0	0	0	0	0	0	0	0	2	3	3	2	8	4554.54
